# Supplementary material for: Integrated proteomic and transcriptomic profiling identifies aberrant gene and protein expression in the sarcomere, mitochondrial complex I, and the extracellular matrix in Warmblood horses with myofibrillar myopathy
Source: BMC Genomics. 2021 Jun 11;22:438. doi: 10.1186/s12864-021-07758-0 (PMC8194174; doi:10.1186/s12864-021-07758-0)
Supplement: Supplementary file 2 — Additional file 2. Coding Single Nucleotide Polymorphism analysis of mapped gene IDs from DEG and DEP failed to find any cSNPs associated with the MFM phenotype in 8 MFM and 8 control WB. [file 12864_2021_7758_MOESM2_ESM.xlsx]

## Sheet: Sheet1
cSNP	Chr	Pos	Gene	GeneInterest	ID	DE	OddsRatio	LCI	RCI	pvalue	adj.pvalue
chr5_91569826_301011	chr5	91569826	PDE4B	PDE4B	XLOC_029728	Gene	1	0.147799	6.76594	1	1
chr5_91569915_301012	chr5	91569915	PDE4B	PDE4B	XLOC_029728	Gene	1	0.0640148	15.6214	1	1
chr5_91571188_301014	chr5	91571188	PDE4B	PDE4B	XLOC_029728	Gene	2.89482	0.544321	18.0276	0.27337	1
chr5_91581823_301072	chr5	91581823	PDE4B	PDE4B	XLOC_029728	Gene	0.477609	0.00743001	10.1393	1	1
chr5_91610951_301146	chr5	91610951	PDE4B	PDE4B	XLOC_029728	Gene	Inf	0.0256407	Inf	1	1
chr5_91610966_301147	chr5	91610966	PDE4B	PDE4B	XLOC_029728	Gene	Inf	0.0256407	Inf	1	1
chr5_91611077_301148	chr5	91611077	PDE4B	PDE4B	XLOC_029728	Gene	0	0	39.0005	1	1
chr5_91611106_301149	chr5	91611106	PDE4B	PDE4B	XLOC_029728	Gene	Inf	0.0256407	Inf	1	1
chr5_91611315_301150	chr5	91611315	PDE4B	PDE4B	XLOC_029728	Gene	3.33655	0.234359	193.37	0.599555	1
chr5_91611352_301151	chr5	91611352	PDE4B	PDE4B	XLOC_029728	Gene	Inf	0.0256407	Inf	1	1
chr5_91612463_301153	chr5	91612463	PDE4B	PDE4B	XLOC_029728	Gene	2.27289	0.269329	29.3364	0.653936	1
chr5_91612477_301154	chr5	91612477	PDE4B	PDE4B	XLOC_029728	Gene	Inf	0.0256407	Inf	1	1
chr5_91612518_301155	chr5	91612518	PDE4B	PDE4B	XLOC_029728	Gene	Inf	0.0256407	Inf	1	1
chr5_91612594_301156	chr5	91612594	PDE4B	PDE4B	XLOC_029728	Gene	2.27289	0.269329	29.3364	0.653936	1
chr16_71454670_795004	chr16	71454670	AMOTL2	AMOTL2	XLOC_013323	Gene	Inf	0.430487	Inf	0.225806	1
chr16_71454779_795005	chr16	71454779	AMOTL2	AMOTL2	XLOC_013323	Gene	1.35045	0.223386	8.73832	1	1
chr16_71455028_795007	chr16	71455028	AMOTL2	AMOTL2	XLOC_013323	Gene	Inf	0.430487	Inf	0.225806	1
chr16_71456321_795010	chr16	71456321	AMOTL2	AMOTL2	XLOC_013323	Gene	4.76983	0.401263	261.887	0.332592	1
chr16_71456334_795011	chr16	71456334	AMOTL2	AMOTL2	XLOC_013323	Gene	Inf	0.430487	Inf	0.225806	1
chr25_13537684_1046346	chr25	13537684	KLF4	KLF4	XLOC_021957	Gene	0.209651	0.00381844	2.49213	0.332592	1
chr23_52631462_1007167	chr23	52631462	GADD45G,LOC111770223	GADD45G	XLOC_020952	Gene	0	0	5.26878	0.483871	1
chr11_51370419_589186	chr11	51370419	PER1,TRNAS-CGA,TRNAT-AGU	PER1	XLOC_007511	Gene	0	0	39.0005	1	1
chr11_51370619_589187	chr11	51370619	PER1,TRNAS-CGA,TRNAT-AGU	PER1	XLOC_007511	Gene	0	0	2.32295	0.225806	1
chr11_51370724_589188	chr11	51370724	PER1,TRNAS-CGA,TRNAT-AGU	PER1	XLOC_007511	Gene	3.33655	0.234359	193.37	0.599555	1
chr11_51371251_589189	chr11	51371251	PER1,TRNAS-CGA,TRNAT-AGU	PER1	XLOC_007511	Gene	0	0	39.0005	1	1
chr11_51371863_589192	chr11	51371863	PER1,TRNAS-CGA,TRNAT-AGU	PER1	XLOC_007511	Gene	0	0	39.0005	1	1
chr11_51372836_589197	chr11	51372836	PER1,TRNAS-CGA,TRNAT-AGU	PER1	XLOC_007511	Gene	3.33655	0.234359	193.37	0.599555	1
chr11_51375143_589200	chr11	51375143	PER1	PER1	XLOC_007511	Gene	0	0	39.0005	1	1
chr11_51375263_589201	chr11	51375263	PER1	PER1	XLOC_007511	Gene	Inf	0.0256407	Inf	1	1
chr11_51375299_589202	chr11	51375299	PER1	PER1	XLOC_007511	Gene	0	0	39.0005	1	1
chr11_51375828_589204	chr11	51375828	PER1	PER1	XLOC_007511	Gene	0.740494	0.114438	4.47657	1	1
chr11_51375832_589205	chr11	51375832	PER1	PER1	XLOC_007511	Gene	0	0	39.0005	1	1
chr11_51375859_589206	chr11	51375859	PER1	PER1	XLOC_007511	Gene	0	0	39.0005	1	1
chr11_51376412_589211	chr11	51376412	PER1	PER1	XLOC_007511	Gene	3.33655	0.234359	193.37	0.599555	1
chr11_51377826_589217	chr11	51377826	PER1	PER1	XLOC_007511	Gene	1	0.147799	6.76594	1	1
chr11_51378875_589219	chr11	51378875	PER1	PER1	XLOC_007511	Gene	0	0	1.38872	0.101224	1
chr11_51379424_589221	chr11	51379424	PER1	PER1	XLOC_007511	Gene	2.09377	0.0986261	134.589	1	1
chr11_51379521_589222	chr11	51379521	PER1	PER1	XLOC_007511	Gene	0	0	39.0005	1	1
chr11_51381162_589227	chr11	51381162	PER1	PER1	XLOC_007511	Gene	0	0	2.32295	0.225806	1
chr5_44437328_281518	chr5	44437328	TXNIP	TXNIP	XLOC_028574	Gene	Inf	0.0256407	Inf	1	1
chr5_44437437_281519	chr5	44437437	TXNIP	TXNIP	XLOC_028574	Gene	1	0.112	8.9286	1	1
chr5_44437511_281520	chr5	44437511	TXNIP	TXNIP	XLOC_028574	Gene	1	0.112	8.9286	1	1
chr5_44438167_281522	chr5	44438167	TXNIP	TXNIP	XLOC_028574	Gene	0	0	39.0005	1	1
chr5_44438407_281523	chr5	44438407	TXNIP	TXNIP	XLOC_028574	Gene	1	0.112	8.9286	1	1
chr10_42537146_525663	chr10	42537146	PNRC1,LOC102147405	PNRC1	XLOC_004796	Gene	3.33655	0.234359	193.37	0.599555	1
chr10_42537426_525666	chr10	42537426	PNRC1,LOC102147405	PNRC1	XLOC_004796	Gene	3.33655	0.234359	193.37	0.599555	1
chr10_42537446_525667	chr10	42537446	PNRC1,LOC102147405	PNRC1	XLOC_004796	Gene	Inf	0.0256407	Inf	1	1
chr10_42537480_525668	chr10	42537480	PNRC1,LOC102147405	PNRC1	XLOC_004796	Gene	3.33655	0.234359	193.37	0.599555	1
chr10_42537515_525669	chr10	42537515	PNRC1,LOC102147405	PNRC1	XLOC_004796	Gene	3.68731	0.698378	23.2125	0.148884	1
chr10_42540587_525691	chr10	42540587	PNRC1,LOC102147405	PNRC1	XLOC_004796	Gene	2.09377	0.0986261	134.589	1	1
chr10_42540676_525692	chr10	42540676	PNRC1,LOC102147405	PNRC1	XLOC_004796	Gene	1	0.0119603	83.6097	1	1
chr10_42541167_525694	chr10	42541167	PNRC1,LOC102147405	PNRC1	XLOC_004796	Gene	0.628355	0.0455453	6.43426	1	1
chr1_146889450_71737	chr1	146889450	MAP1A,PPIP5K1	MAP1A	XLOC_003694	Gene	0	0	39.0005	1	1
chr1_146891203_71739	chr1	146891203	MAP1A,PPIP5K1	MAP1A	XLOC_003694	Gene	0.428027	0.0524709	2.86919	0.417083	1
chr29_28826087_1138341	chr29	28826087	PFKFB3	PFKFB3	XLOC_024529	Gene	0	0	39.0005	1	1
chr29_28826140_1138342	chr29	28826140	PFKFB3	PFKFB3	XLOC_024529	Gene	0	0	39.0005	1	1
chr29_28826195_1138343	chr29	28826195	PFKFB3	PFKFB3	XLOC_024529	Gene	1	0.0119603	83.6097	1	1
chr29_28826200_1138344	chr29	28826200	PFKFB3	PFKFB3	XLOC_024529	Gene	0.209651	0.00381844	2.49213	0.332592	1
chr29_28826421_1138345	chr29	28826421	PFKFB3	PFKFB3	XLOC_024529	Gene	Inf	0.189797	Inf	0.483871	1
chr29_28826562_1138348	chr29	28826562	PFKFB3	PFKFB3	XLOC_024529	Gene	1	0.0640148	15.6214	1	1
chr29_28826662_1138349	chr29	28826662	PFKFB3	PFKFB3	XLOC_024529	Gene	0	0	39.0005	1	1
chr29_28826894_1138350	chr29	28826894	PFKFB3	PFKFB3	XLOC_024529	Gene	0.209651	0.00381844	2.49213	0.332592	1
chr29_28827112_1138352	chr29	28827112	PFKFB3	PFKFB3	XLOC_024529	Gene	Inf	0.0256407	Inf	1	1
chr29_28827225_1138353	chr29	28827225	PFKFB3	PFKFB3	XLOC_024529	Gene	2.27289	0.269329	29.3364	0.653936	1
chr29_28827350_1138354	chr29	28827350	PFKFB3	PFKFB3	XLOC_024529	Gene	Inf	0.189797	Inf	0.483871	1
chr29_28827364_1138355	chr29	28827364	PFKFB3	PFKFB3	XLOC_024529	Gene	Inf	0.430487	Inf	0.225806	1
chr29_28827656_1138357	chr29	28827656	PFKFB3	PFKFB3	XLOC_024529	Gene	1.35045	0.223386	8.73832	1	1
chr29_28827756_1138359	chr29	28827756	PFKFB3	PFKFB3	XLOC_024529	Gene	4.76983	0.401263	261.887	0.332592	1
chr29_28827757_1138360	chr29	28827757	PFKFB3	PFKFB3	XLOC_024529	Gene	0	0	39.0005	1	1
chr29_28827828_1138361	chr29	28827828	PFKFB3	PFKFB3	XLOC_024529	Gene	0	0	39.0005	1	1
chr29_28827840_1138362	chr29	28827840	PFKFB3	PFKFB3	XLOC_024529	Gene	0	0	39.0005	1	1
chr29_28827862_1138363	chr29	28827862	PFKFB3	PFKFB3	XLOC_024529	Gene	2.09377	0.0986261	134.589	1	1
chr29_28827949_1138364	chr29	28827949	PFKFB3	PFKFB3	XLOC_024529	Gene	Inf	0.720087	Inf	0.101224	1
chr29_28828051_1138365	chr29	28828051	PFKFB3	PFKFB3	XLOC_024529	Gene	2.09377	0.0986261	134.589	1	1
chr29_28828070_1138366	chr29	28828070	PFKFB3	PFKFB3	XLOC_024529	Gene	0	0	39.0005	1	1
chr29_28828288_1138369	chr29	28828288	PFKFB3	PFKFB3	XLOC_024529	Gene	1.59146	0.155418	21.9562	1	1
chr29_28828367_1138370	chr29	28828367	PFKFB3	PFKFB3	XLOC_024529	Gene	1	0.0119603	83.6097	1	1
chr29_28828471_1138372	chr29	28828471	PFKFB3	PFKFB3	XLOC_024529	Gene	1	0.0119603	83.6097	1	1
chr29_28828498_1138373	chr29	28828498	PFKFB3	PFKFB3	XLOC_024529	Gene	0.209651	0.00381844	2.49213	0.332592	1
chr29_28828630_1138375	chr29	28828630	PFKFB3	PFKFB3	XLOC_024529	Gene	Inf	0.720087	Inf	0.101224	1
chr29_28828631_1138376	chr29	28828631	PFKFB3	PFKFB3	XLOC_024529	Gene	1.59146	0.155418	21.9562	1	1
chr29_28828755_1138377	chr29	28828755	PFKFB3	PFKFB3	XLOC_024529	Gene	0	0	39.0005	1	1
chr29_28828865_1138378	chr29	28828865	PFKFB3	PFKFB3	XLOC_024529	Gene	0.518592	0.0652219	3.3941	0.685082	1
chr29_28829093_1138380	chr29	28829093	PFKFB3	PFKFB3	XLOC_024529	Gene	Inf	0.0256407	Inf	1	1
chr29_28829175_1138383	chr29	28829175	PFKFB3	PFKFB3	XLOC_024529	Gene	0.518592	0.0652219	3.3941	0.685082	1
chr29_28829306_1138384	chr29	28829306	PFKFB3	PFKFB3	XLOC_024529	Gene	Inf	0.720087	Inf	0.101224	1
chr29_28829313_1138385	chr29	28829313	PFKFB3	PFKFB3	XLOC_024529	Gene	0	0	39.0005	1	1
chr29_28829341_1138386	chr29	28829341	PFKFB3	PFKFB3	XLOC_024529	Gene	0	0	39.0005	1	1
chr29_28829364_1138387	chr29	28829364	PFKFB3	PFKFB3	XLOC_024529	Gene	1	0.0640148	15.6214	1	1
chr29_28829435_1138388	chr29	28829435	PFKFB3	PFKFB3	XLOC_024529	Gene	1	0.112	8.9286	1	1
chr29_28829530_1138389	chr29	28829530	PFKFB3	PFKFB3	XLOC_024529	Gene	0.299711	0.00517144	4.26696	0.599555	1
chr29_28829541_1138390	chr29	28829541	PFKFB3	PFKFB3	XLOC_024529	Gene	0.299711	0.00517144	4.26696	0.599555	1
chr29_28829660_1138391	chr29	28829660	PFKFB3	PFKFB3	XLOC_024529	Gene	Inf	0.720087	Inf	0.101224	1
chr29_28829687_1138392	chr29	28829687	PFKFB3	PFKFB3	XLOC_024529	Gene	0.299711	0.00517144	4.26696	0.599555	1
chr29_28829764_1138393	chr29	28829764	PFKFB3	PFKFB3	XLOC_024529	Gene	0.299711	0.00517144	4.26696	0.599555	1
chr29_28829815_1138394	chr29	28829815	PFKFB3	PFKFB3	XLOC_024529	Gene	0.299711	0.00517144	4.26696	0.599555	1
chr29_28829964_1138395	chr29	28829964	PFKFB3	PFKFB3	XLOC_024529	Gene	0	0	39.0005	1	1
chr29_28830273_1138396	chr29	28830273	PFKFB3	PFKFB3	XLOC_024529	Gene	0.299711	0.00517144	4.26696	0.599555	1
chr29_28830321_1138397	chr29	28830321	PFKFB3	PFKFB3	XLOC_024529	Gene	0.518592	0.0652219	3.3941	0.685082	1
chr29_28830466_1138398	chr29	28830466	PFKFB3	PFKFB3	XLOC_024529	Gene	1	0.173128	5.77608	1	1
chr29_28830523_1138399	chr29	28830523	PFKFB3	PFKFB3	XLOC_024529	Gene	1	0.0119603	83.6097	1	1
chr29_28830524_1138400	chr29	28830524	PFKFB3	PFKFB3	XLOC_024529	Gene	1	0.173128	5.77608	1	1
chr29_28830573_1138401	chr29	28830573	PFKFB3	PFKFB3	XLOC_024529	Gene	1	0.173128	5.77608	1	1
chr29_28830591_1138402	chr29	28830591	PFKFB3	PFKFB3	XLOC_024529	Gene	Inf	0.189797	Inf	0.483871	1
chr29_28830616_1138403	chr29	28830616	PFKFB3	PFKFB3	XLOC_024529	Gene	2.09123	0.424718	11.1045	0.479488	1
chr29_28830805_1138404	chr29	28830805	PFKFB3	PFKFB3	XLOC_024529	Gene	0	0	39.0005	1	1
chr29_28831001_1138405	chr29	28831001	PFKFB3	PFKFB3	XLOC_024529	Gene	0.518592	0.0652219	3.3941	0.685082	1
chr29_28831034_1138406	chr29	28831034	PFKFB3	PFKFB3	XLOC_024529	Gene	0.518592	0.0652219	3.3941	0.685082	1
chr29_28831171_1138407	chr29	28831171	PFKFB3	PFKFB3	XLOC_024529	Gene	0.396428	0.051102	2.43016	0.433148	1
chr29_28831452_1138408	chr29	28831452	PFKFB3	PFKFB3	XLOC_024529	Gene	0.396428	0.051102	2.43016	0.433148	1
chr29_28831555_1138409	chr29	28831555	PFKFB3	PFKFB3	XLOC_024529	Gene	Inf	0.189797	Inf	0.483871	1
chr29_28831646_1138410	chr29	28831646	PFKFB3	PFKFB3	XLOC_024529	Gene	0.518592	0.0652219	3.3941	0.685082	1
chr29_28831688_1138411	chr29	28831688	PFKFB3	PFKFB3	XLOC_024529	Gene	0	0	39.0005	1	1
chr29_28831724_1138412	chr29	28831724	PFKFB3	PFKFB3	XLOC_024529	Gene	0.518592	0.0652219	3.3941	0.685082	1
chr29_28831774_1138413	chr29	28831774	PFKFB3	PFKFB3	XLOC_024529	Gene	0	0	39.0005	1	1
chr29_28831785_1138414	chr29	28831785	PFKFB3	PFKFB3	XLOC_024529	Gene	0	0	39.0005	1	1
chr29_28831934_1138415	chr29	28831934	PFKFB3	PFKFB3	XLOC_024529	Gene	1.59146	0.155418	21.9562	1	1
chr29_28832126_1138416	chr29	28832126	PFKFB3	PFKFB3	XLOC_024529	Gene	0	0	39.0005	1	1
chr29_28832127_1138417	chr29	28832127	PFKFB3	PFKFB3	XLOC_024529	Gene	0.518592	0.0652219	3.3941	0.685082	1
chr29_28832218_1138418	chr29	28832218	PFKFB3	PFKFB3	XLOC_024529	Gene	1	0.0640148	15.6214	1	1
chr29_28832228_1138419	chr29	28832228	PFKFB3	PFKFB3	XLOC_024529	Gene	2.27289	0.269329	29.3364	0.653936	1
chr29_28832272_1138420	chr29	28832272	PFKFB3	PFKFB3	XLOC_024529	Gene	0.700316	0.0843968	5.11657	1	1
chr29_28832327_1138421	chr29	28832327	PFKFB3	PFKFB3	XLOC_024529	Gene	0.700316	0.0843968	5.11657	1	1
chr29_28832478_1138422	chr29	28832478	PFKFB3	PFKFB3	XLOC_024529	Gene	0.518592	0.0652219	3.3941	0.685082	1
chr29_28832750_1138423	chr29	28832750	PFKFB3	PFKFB3	XLOC_024529	Gene	0	0	39.0005	1	1
chr29_28832832_1138424	chr29	28832832	PFKFB3	PFKFB3	XLOC_024529	Gene	0.518592	0.0652219	3.3941	0.685082	1
chr29_28833033_1138425	chr29	28833033	PFKFB3	PFKFB3	XLOC_024529	Gene	0.700316	0.0843968	5.11657	1	1
chr29_28837587_1138454	chr29	28837587	PFKFB3	PFKFB3	XLOC_024529	Gene	2.27116	0.417924	14.1536	0.457794	1
chr29_28839851_1138476	chr29	28839851	PFKFB3	PFKFB3	XLOC_024529	Gene	1	0.0119603	83.6097	1	1
chr29_28840811_1138480	chr29	28840811	PFKFB3	PFKFB3	XLOC_024529	Gene	4.76983	0.401263	261.887	0.332592	1
chr9_8131064_460176	chr9	8131064	HEY1	HEY1	XLOC_034886	Gene	0	0	1.38872	0.101224	1
chr1_26238363_10233	chr1	26238363	ITPRIP	ITPRIP	XLOC_001332	Gene	0.345445	0.0554706	1.83715	0.27337	1
chr1_26238775_10239	chr1	26238775	ITPRIP	ITPRIP	XLOC_001332	Gene	0.628355	0.0455453	6.43426	1	1
chr1_26238785_10240	chr1	26238785	ITPRIP	ITPRIP	XLOC_001332	Gene	0	0	5.26878	0.483871	1
chr13_11900804_644098	chr13	11900804	ELN	ELN	XLOC_009604	Gene	0	0	4.58447	0.209195	1
chr13_11903022_644108	chr13	11903022	ELN	ELN	XLOC_009604	Gene	0	0	39.0005	1	1
chr1_60601719_27774	chr1	60601719	DDIT4	DDIT4	XLOC_001583	Gene	Inf	0.430487	Inf	0.225806	1
chr1_60602582_27777	chr1	60602582	DDIT4	DDIT4	XLOC_001583	Gene	0	0	39.0005	1	1
chr1_60602872_27778	chr1	60602872	DDIT4	DDIT4	XLOC_001583	Gene	Inf	0.430487	Inf	0.225806	1
chr1_60602883_27779	chr1	60602883	DDIT4	DDIT4	XLOC_001583	Gene	2.09377	0.0986261	134.589	1	1
chr1_60602990_27780	chr1	60602990	DDIT4	DDIT4	XLOC_001583	Gene	0	0	5.26878	0.483871	1
chr1_60603187_27781	chr1	60603187	DDIT4	DDIT4	XLOC_001583	Gene	Inf	0.0256407	Inf	1	1
chr1_60603309_27782	chr1	60603309	DDIT4	DDIT4	XLOC_001583	Gene	0	0	5.26878	0.483871	1
chr23_19823723_995111	chr23	19823723	KLF9,LOC102150469	KLF9	XLOC_020471	Gene	Inf	0.0224512	Inf	1	1
chr23_19845371_995167	chr23	19845371	KLF9	KLF9	XLOC_020471	Gene	0	0	39.0005	1	1
chr23_19845821_995168	chr23	19845821	KLF9,KLF9-LOC106782464	KLF9	XLOC_020471	Gene	1	0.0119603	83.6097	1	1
chr23_19845966_995169	chr23	19845966	KLF9,KLF9-LOC106782464	KLF9	XLOC_020471	Gene	0	0	39.0005	1	1
chr23_19846356_995170	chr23	19846356	KLF9,KLF9-LOC106782464	KLF9	XLOC_020471	Gene	Inf	0.189797	Inf	0.483871	1
chr23_19847551_995175	chr23	19847551	KLF9,KLF9-LOC106782464	KLF9	XLOC_020471	Gene	0	0	39.0005	1	1
chr23_19847774_995177	chr23	19847774	KLF9,KLF9-LOC106782464	KLF9	XLOC_020471	Gene	Inf	0.189797	Inf	0.483871	1
chr13_41035303_666700	chr13	41035303	FLYWCH1,KREMEN2	FLYWCH1	XLOC_009902	Gene	2.09123	0.424718	11.1045	0.479488	1
chr13_41035398_666701	chr13	41035398	FLYWCH1,KREMEN2	FLYWCH1	XLOC_009902	Gene	1	0.0640148	15.6214	1	1
chr13_41035741_666702	chr13	41035741	FLYWCH1,KREMEN2	FLYWCH1	XLOC_009902	Gene	1	0.0640148	15.6214	1	1
chr13_41036092_666703	chr13	41036092	FLYWCH1	FLYWCH1	XLOC_009902	Gene	0	0	2.32295	0.225806	1
chr13_41036146_666704	chr13	41036146	FLYWCH1	FLYWCH1	XLOC_009902	Gene	0	0	39.0005	1	1
chr13_41036221_666705	chr13	41036221	FLYWCH1	FLYWCH1	XLOC_009902	Gene	Inf	0.0256407	Inf	1	1
chr13_41049082_666761	chr13	41049082	FLYWCH1	FLYWCH1	XLOC_009902	Gene	0.518592	0.0652219	3.3941	0.685082	1
chr13_41049420_666763	chr13	41049420	FLYWCH1	FLYWCH1	XLOC_009902	Gene	1.63996	0.331028	8.56718	0.722393	1
chr13_41049546_666764	chr13	41049546	FLYWCH1	FLYWCH1	XLOC_009902	Gene	2.09377	0.0986261	134.589	1	1
chr13_41049597_666765	chr13	41049597	FLYWCH1	FLYWCH1	XLOC_009902	Gene	1	0.0640148	15.6214	1	1
chr5_23305598_267872	chr5	23305598	ATF3,FAM71A	ATF3	XLOC_029078	Gene	0	0	39.0005	1	1
chr5_23305926_267873	chr5	23305926	ATF3,FAM71A	ATF3	XLOC_029078	Gene	Inf	0.0224512	Inf	1	1
chr5_23306085_267874	chr5	23306085	ATF3,FAM71A	ATF3	XLOC_029078	Gene	1	0.0119603	83.6097	1	1
chr5_23306315_267875	chr5	23306315	ATF3,FAM71A	ATF3	XLOC_029078	Gene	1	0.173128	5.77608	1	1
chr5_23312053_267884	chr5	23312053	ATF3	ATF3	XLOC_029078	Gene	2.09377	0.0986261	134.589	1	1
chr28_26519899_1108655	chr28	26519899	MYBPC1	MYBPC1	XP_005606603.1	Protein	1	0.0119603	83.6097	1	1
chr28_26519910_1108658	chr28	26519910	MYBPC1	MYBPC1	XP_005606603.1	Protein	0.209651	0.00381844	2.49213	0.332592	1
chr28_26548293_1108715	chr28	26548293	MYBPC1	MYBPC1	XP_005606603.1	Protein	0.299711	0.00517144	4.26696	0.599555	1
chr28_26548669_1108717	chr28	26548669	MYBPC1	MYBPC1	XP_005606603.1	Protein	0.284859	0.0489375	1.44704	0.155613	1
chr28_26548842_1108719	chr28	26548842	MYBPC1	MYBPC1	XP_005606603.1	Protein	1	0.0119603	83.6097	1	1
chr28_26549075_1108720	chr28	26549075	MYBPC1	MYBPC1	XP_005606603.1	Protein	0.439968	0.0340873	3.71293	0.653936	1
chr28_26549200_1108721	chr28	26549200	MYBPC1	MYBPC1	XP_005606603.1	Protein	0	0	5.26878	0.483871	1
chr28_26559228_1108732	chr28	26559228	MYBPC1	MYBPC1	XP_005606603.1	Protein	0	0	1.38872	0.101224	1
chr28_26560521_1108734	chr28	26560521	MYBPC1	MYBPC1	XP_005606603.1	Protein	0	0	1.38872	0.101224	1
chr28_26560547_1108735	chr28	26560547	MYBPC1	MYBPC1	XP_005606603.1	Protein	0	0	5.26878	0.483871	1
chr28_26561315_1108738	chr28	26561315	MYBPC1	MYBPC1	XP_005606603.1	Protein	0	0	1.38872	0.101224	1
chr28_26561750_1108739	chr28	26561750	MYBPC1	MYBPC1	XP_005606603.1	Protein	0	0	39.0005	1	1
chr28_26562051_1108740	chr28	26562051	MYBPC1	MYBPC1	XP_005606603.1	Protein	1	0.0640148	15.6214	1	1
chr28_26562102_1108741	chr28	26562102	MYBPC1	MYBPC1	XP_005606603.1	Protein	0	0	1.38872	0.101224	1
chr28_26562271_1108742	chr28	26562271	MYBPC1	MYBPC1	XP_005606603.1	Protein	0	0	1.38872	0.101224	1
chr28_26562518_1108743	chr28	26562518	MYBPC1	MYBPC1	XP_005606603.1	Protein	0	0	39.0005	1	1
chr28_26562766_1108745	chr28	26562766	MYBPC1	MYBPC1	XP_005606603.1	Protein	0	0	39.0005	1	1
chr28_26562830_1108746	chr28	26562830	MYBPC1	MYBPC1	XP_005606603.1	Protein	0	0	39.0005	1	1
chr28_26563582_1108749	chr28	26563582	MYBPC1	MYBPC1	XP_005606603.1	Protein	0	0	1.38872	0.101224	1
chr28_26563888_1108750	chr28	26563888	MYBPC1	MYBPC1	XP_005606603.1	Protein	0	0	1.38872	0.101224	1
chr28_26563890_1108751	chr28	26563890	MYBPC1	MYBPC1	XP_005606603.1	Protein	1	0.0119603	83.6097	1	1
chr28_26573300_1108770	chr28	26573300	MYBPC1	MYBPC1	XP_005606603.1	Protein	0.365696	0.0647235	1.84481	0.285163	1
chr28_26586618_1108813	chr28	26586618	MYBPC1	MYBPC1	XP_005606603.1	Protein	0	0	5.26878	0.483871	1
chr28_26588435_1108818	chr28	26588435	MYBPC1	MYBPC1	XP_005606603.1	Protein	Inf	0.189797	Inf	0.483871	1
chr28_26595657_1108843	chr28	26595657	MYBPC1	MYBPC1	XP_005606603.1	Protein	2.09377	0.0986261	134.589	1	1
chr28_26600525_1108854	chr28	26600525	MYBPC1	MYBPC1	XP_005606603.1	Protein	0.2712	0.0430802	1.43189	0.148884	1
chr28_26601749_1108857	chr28	26601749	MYBPC1	MYBPC1	XP_005606603.1	Protein	0.2712	0.0430802	1.43189	0.148884	1
chr28_26603492_1108858	chr28	26603492	MYBPC1	MYBPC1	XP_005606603.1	Protein	0	0	39.0005	1	1
chr28_26603821_1108859	chr28	26603821	MYBPC1	MYBPC1	XP_005606603.1	Protein	0	0	39.0005	1	1
chr28_26603899_1108860	chr28	26603899	MYBPC1	MYBPC1	XP_005606603.1	Protein	2.09377	0.0986261	134.589	1	1
chr28_26604218_1108861	chr28	26604218	MYBPC1	MYBPC1	XP_005606603.1	Protein	0	0	39.0005	1	1
chr28_26605369_1108862	chr28	26605369	MYBPC1	MYBPC1	XP_005606603.1	Protein	0	0	39.0005	1	1
chr28_26606051_1108863	chr28	26606051	MYBPC1	MYBPC1	XP_005606603.1	Protein	0.2712	0.0430802	1.43189	0.148884	1
chr28_26606074_1108864	chr28	26606074	MYBPC1	MYBPC1	XP_005606603.1	Protein	0	0	39.0005	1	1
chr2_108785223_151353	chr2	108785223	SYNPO2	SYNPO2	XP_001503289.1	Protein	Inf	0.0256407	Inf	1	1
chr2_108786001_151354	chr2	108786001	SYNPO2	SYNPO2	XP_001503289.1	Protein	1	0.112	8.9286	1	1
chr2_108786233_151355	chr2	108786233	SYNPO2	SYNPO2	XP_001503289.1	Protein	2.27289	0.269329	29.3364	0.653936	1
chr2_108791414_151370	chr2	108791414	SYNPO2	SYNPO2	XP_001503289.1	Protein	Inf	0.0256407	Inf	1	1
chr2_108791484_151371	chr2	108791484	SYNPO2	SYNPO2	XP_001503289.1	Protein	Inf	0.0256407	Inf	1	1
chr2_108791570_151372	chr2	108791570	SYNPO2	SYNPO2	XP_001503289.1	Protein	1.28579	0.254133	6.69893	1	1
chr2_108791637_151373	chr2	108791637	SYNPO2	SYNPO2	XP_001503289.1	Protein	Inf	0.0256407	Inf	1	1
chr10_71642213_537584	chr10	71642213	TRDN	TRDN	XP_023506778.1	Protein	0.594419	0.106777	3.08384	0.715987	1
chr10_71642812_537587	chr10	71642812	TRDN	TRDN	XP_023506778.1	Protein	0.325807	0.0262297	2.47316	0.394389	1
chr10_71642945_537588	chr10	71642945	TRDN	TRDN	XP_023506778.1	Protein	0.209651	0.00381844	2.49213	0.332592	1
chr10_71643002_537591	chr10	71643002	TRDN	TRDN	XP_023506778.1	Protein	0.325807	0.0262297	2.47316	0.394389	1
chr10_71643495_537596	chr10	71643495	TRDN	TRDN	XP_023506778.1	Protein	0	0	2.32295	0.225806	1
chr10_71643632_537597	chr10	71643632	TRDN	TRDN	XP_023506778.1	Protein	0	0	39.0005	1	1
chr10_71643870_537600	chr10	71643870	TRDN	TRDN	XP_023506778.1	Protein	1	0.112	8.9286	1	1
chr10_71671318_537760	chr10	71671318	TRDN	TRDN	XP_023506778.1	Protein	0.609773	0.116725	3.02089	0.722393	1
chr10_71671427_537762	chr10	71671427	TRDN	TRDN	XP_023506778.1	Protein	0	0	5.26878	0.483871	1
chr10_71671490_537763	chr10	71671490	TRDN	TRDN	XP_023506778.1	Protein	0	0	39.0005	1	1
chr10_71678910_537810	chr10	71678910	TRDN	TRDN	XP_023506778.1	Protein	0.594419	0.106777	3.08384	0.715987	1
chr10_71678935_537811	chr10	71678935	TRDN	TRDN	XP_023506778.1	Protein	0	0	39.0005	1	1
chr10_71679484_537813	chr10	71679484	TRDN	TRDN	XP_023506778.1	Protein	1.59146	0.155418	21.9562	1	1
chr10_71679525_537814	chr10	71679525	TRDN	TRDN	XP_023506778.1	Protein	0.609773	0.116725	3.02089	0.722393	1
chr10_71679582_537815	chr10	71679582	TRDN	TRDN	XP_023506778.1	Protein	0.155175	0.00291736	1.67176	0.171919	1
chr10_71679631_537816	chr10	71679631	TRDN	TRDN	XP_023506778.1	Protein	0	0	39.0005	1	1
chr10_71679813_537817	chr10	71679813	TRDN	TRDN	XP_023506778.1	Protein	0.152413	0.0127795	1.02368	0.0538021	1
chr10_71680050_537818	chr10	71680050	TRDN	TRDN	XP_023506778.1	Protein	0.155175	0.00291736	1.67176	0.171919	1
chr10_71680071_537819	chr10	71680071	TRDN	TRDN	XP_023506778.1	Protein	0.155175	0.00291736	1.67176	0.171919	1
chr10_71680246_537820	chr10	71680246	TRDN	TRDN	XP_023506778.1	Protein	0	0	39.0005	1	1
chr10_71680334_537821	chr10	71680334	TRDN	TRDN	XP_023506778.1	Protein	1	0.0119603	83.6097	1	1
chr10_71685835_537843	chr10	71685835	TRDN	TRDN	XP_023506778.1	Protein	0	0	39.0005	1	1
chr10_71741098_538033	chr10	71741098	TRDN	TRDN	XP_023506778.1	Protein	0	0	39.0005	1	1
chr10_71756337_538068	chr10	71756337	TRDN	TRDN	XP_023506778.1	Protein	0.325807	0.0262297	2.47316	0.394389	1
chr10_71756799_538069	chr10	71756799	TRDN	TRDN	XP_023506778.1	Protein	0	0	5.26878	0.483871	1
chr10_71756905_538070	chr10	71756905	TRDN	TRDN	XP_023506778.1	Protein	0.740494	0.114438	4.47657	1	1
chr10_71756916_538071	chr10	71756916	TRDN	TRDN	XP_023506778.1	Protein	0.565925	0.0897367	3.20032	0.704251	1
chr10_71756944_538072	chr10	71756944	TRDN	TRDN	XP_023506778.1	Protein	0.308514	0.0402619	1.81861	0.252413	1
chr10_71757333_538075	chr10	71757333	TRDN	TRDN	XP_023506778.1	Protein	0.518592	0.0652219	3.3941	0.685082	1
chr10_71757337_538076	chr10	71757337	TRDN	TRDN	XP_023506778.1	Protein	0.518592	0.0652219	3.3941	0.685082	1
chr10_71757365_538077	chr10	71757365	TRDN	TRDN	XP_023506778.1	Protein	0.299711	0.00517144	4.26696	0.599555	1
chr10_71757503_538078	chr10	71757503	TRDN	TRDN	XP_023506778.1	Protein	0.325807	0.0262297	2.47316	0.394389	1
chr10_71757522_538079	chr10	71757522	TRDN	TRDN	XP_023506778.1	Protein	0	0	5.26878	0.483871	1
chr10_71757580_538080	chr10	71757580	TRDN	TRDN	XP_023506778.1	Protein	0	0	5.26878	0.483871	1
chr10_71757595_538081	chr10	71757595	TRDN	TRDN	XP_023506778.1	Protein	0.325807	0.0262297	2.47316	0.394389	1
chr10_71758249_538082	chr10	71758249	TRDN	TRDN	XP_023506778.1	Protein	0	0	39.0005	1	1
chr10_71758550_538084	chr10	71758550	TRDN	TRDN	XP_023506778.1	Protein	0.325807	0.0262297	2.47316	0.394389	1
chr10_71758566_538085	chr10	71758566	TRDN	TRDN	XP_023506778.1	Protein	0.325807	0.0262297	2.47316	0.394389	1
chr10_71758631_538086	chr10	71758631	TRDN	TRDN	XP_023506778.1	Protein	0.325807	0.0262297	2.47316	0.394389	1
chr10_71758978_538088	chr10	71758978	TRDN	TRDN	XP_023506778.1	Protein	0.209651	0.00381844	2.49213	0.332592	1
chr10_71759217_538090	chr10	71759217	TRDN	TRDN	XP_023506778.1	Protein	2.27289	0.269329	29.3364	0.653936	1
chr10_71759562_538092	chr10	71759562	TRDN	TRDN	XP_023506778.1	Protein	0.325807	0.0262297	2.47316	0.394389	1
chr10_71759602_538093	chr10	71759602	TRDN	TRDN	XP_023506778.1	Protein	0	0	39.0005	1	1
chr10_71759610_538094	chr10	71759610	TRDN	TRDN	XP_023506778.1	Protein	0.325807	0.0262297	2.47316	0.394389	1
chr10_71759749_538096	chr10	71759749	TRDN	TRDN	XP_023506778.1	Protein	0.325807	0.0262297	2.47316	0.394389	1
chr10_71759779_538097	chr10	71759779	TRDN	TRDN	XP_023506778.1	Protein	0	0	5.26878	0.483871	1
chr10_71759946_538098	chr10	71759946	TRDN	TRDN	XP_023506778.1	Protein	0.477609	0.00743001	10.1393	1	1
chr10_71760069_538099	chr10	71760069	TRDN	TRDN	XP_023506778.1	Protein	0.325807	0.0262297	2.47316	0.394389	1
chr10_71760213_538100	chr10	71760213	TRDN	TRDN	XP_023506778.1	Protein	0	0	39.0005	1	1
chr10_71760712_538101	chr10	71760712	TRDN	TRDN	XP_023506778.1	Protein	0.325807	0.0262297	2.47316	0.394389	1
chr10_71760792_538102	chr10	71760792	TRDN	TRDN	XP_023506778.1	Protein	0.518592	0.0652219	3.3941	0.685082	1
chr10_71760824_538103	chr10	71760824	TRDN	TRDN	XP_023506778.1	Protein	0.209651	0.00381844	2.49213	0.332592	1
chr10_71761069_538106	chr10	71761069	TRDN	TRDN	XP_023506778.1	Protein	0.325807	0.0262297	2.47316	0.394389	1
chr10_71761070_538107	chr10	71761070	TRDN	TRDN	XP_023506778.1	Protein	0	0	39.0005	1	1
chr10_71782809_538216	chr10	71782809	TRDN	TRDN	XP_023506778.1	Protein	0	0	2.32295	0.225806	1
chr10_71783187_538222	chr10	71783187	TRDN	TRDN	XP_023506778.1	Protein	0	0	2.32295	0.225806	1
chr10_71784894_538240	chr10	71784894	TRDN	TRDN	XP_023506778.1	Protein	0.439968	0.0340873	3.71293	0.653936	1
chr10_71784918_538241	chr10	71784918	TRDN	TRDN	XP_023506778.1	Protein	0	0	2.32295	0.225806	1
chr10_71785431_538245	chr10	71785431	TRDN	TRDN	XP_023506778.1	Protein	0.209651	0.00381844	2.49213	0.332592	1
chr10_71903351_538461	chr10	71903351	TRDN	TRDN	XP_023506778.1	Protein	0.565925	0.0897367	3.20032	0.704251	1
chr10_71903778_538462	chr10	71903778	TRDN	TRDN	XP_023506778.1	Protein	0	0	39.0005	1	1
chr10_71904376_538463	chr10	71904376	TRDN	TRDN	XP_023506778.1	Protein	0	0	39.0005	1	1
chr10_71908269_538481	chr10	71908269	TRDN	TRDN	XP_023506778.1	Protein	1.59146	0.155418	21.9562	1	1
chr10_71918164_538490	chr10	71918164	TRDN	TRDN	XP_023506778.1	Protein	0	0	39.0005	1	1
chr10_71950867_538519	chr10	71950867	TRDN	TRDN	XP_023506778.1	Protein	0	0	39.0005	1	1
chr10_71981580_538537	chr10	71981580	TRDN	TRDN	XP_023506778.1	Protein	Inf	0.0256407	Inf	1	1
chr1_105457022_50563	chr1	105457022	SYNM	SYNM	XP_023506967.1	Protein	0	0	39.0005	1	1
chr1_105478406_50655	chr1	105478406	SYNM	SYNM	XP_023506967.1	Protein	0	0	0.94411	0.0433815	1
chr1_105478555_50656	chr1	105478555	SYNM	SYNM	XP_023506967.1	Protein	1.9283	0.294629	15.3323	0.685082	1
chr1_105478867_50657	chr1	105478867	SYNM	SYNM	XP_023506967.1	Protein	1	0.0640148	15.6214	1	1
chr1_105480129_50659	chr1	105480129	SYNM	SYNM	XP_023506967.1	Protein	0.477609	0.00743001	10.1393	1	1
chr1_105480606_50660	chr1	105480606	SYNM	SYNM	XP_023506967.1	Protein	0.565925	0.0897367	3.20032	0.704251	1
chr1_105480784_50661	chr1	105480784	SYNM	SYNM	XP_023506967.1	Protein	0.0727115	0.00141734	0.698459	0.0154987	1
chr1_105482694_50665	chr1	105482694	SYNM,TTC23	SYNM	XP_023506967.1	Protein	0.477609	0.00743001	10.1393	1	1
chr1_105482757_50666	chr1	105482757	SYNM,TTC23	SYNM	XP_023506967.1	Protein	0.477609	0.00743001	10.1393	1	1
chr1_105482845_50667	chr1	105482845	SYNM,TTC23	SYNM	XP_023506967.1	Protein	0	0	39.0005	1	1
chr1_105482930_50668	chr1	105482930	SYNM,TTC23	SYNM	XP_023506967.1	Protein	0	0	39.0005	1	1
chr1_105483068_50669	chr1	105483068	SYNM,TTC23	SYNM	XP_023506967.1	Protein	1.59146	0.155418	21.9562	1	1
chr1_105483792_50671	chr1	105483792	SYNM,TTC23	SYNM	XP_023506967.1	Protein	Inf	0.0256407	Inf	1	1
chr16_31991052_771850	chr16	31991052	SLMAP	SLMAP	XP_014587080.1	Protein	0.325807	0.0262297	2.47316	0.394389	1
chr16_31991502_771851	chr16	31991502	SLMAP	SLMAP	XP_014587080.1	Protein	0.477609	0.00743001	10.1393	1	1
chr16_31991979_771853	chr16	31991979	SLMAP	SLMAP	XP_014587080.1	Protein	Inf	0.0256407	Inf	1	1
chr16_31992015_771854	chr16	31992015	SLMAP	SLMAP	XP_014587080.1	Protein	0	0	39.0005	1	1
chr16_31992272_771855	chr16	31992272	SLMAP	SLMAP	XP_014587080.1	Protein	Inf	0.0256407	Inf	1	1
chr1_30375709_14480	chr1	30375709	GOT1	GOT1	XP_001501094.1	Protein	3.0693	0.404341	38.1248	0.394389	1
chr1_30401848_14571	chr1	30401848	GOT1	GOT1	XP_001501094.1	Protein	0	0	34.1254	0.466667	1
chr1_30402199_14573	chr1	30402199	GOT1	GOT1	XP_001501094.1	Protein	3.0693	0.404341	38.1248	0.394389	1
chr1_30402718_14574	chr1	30402718	GOT1	GOT1	XP_001501094.1	Protein	3.0693	0.404341	38.1248	0.394389	1
chr1_30403604_14577	chr1	30403604	CNNM1,GOT1	GOT1	XP_001501094.1	Protein	0	0	39.0005	1	1
chr1_30403673_14578	chr1	30403673	CNNM1,GOT1	GOT1	XP_001501094.1	Protein	0	0	39.0005	1	1
chr1_30403849_14579	chr1	30403849	CNNM1,GOT1	GOT1	XP_001501094.1	Protein	3.0693	0.404341	38.1248	0.394389	1
chr1_30404047_14580	chr1	30404047	CNNM1,GOT1	GOT1	XP_001501094.1	Protein	0	0	39.0005	1	1
chr1_30404118_14581	chr1	30404118	CNNM1,GOT1	GOT1	XP_001501094.1	Protein	0.764199	0.135754	4.12652	1	1
chr1_30404124_14582	chr1	30404124	CNNM1,GOT1	GOT1	XP_001501094.1	Protein	1	0.147799	6.76594	1	1
chr1_30404264_14583	chr1	30404264	CNNM1,GOT1	GOT1	XP_001501094.1	Protein	Inf	0.0256407	Inf	1	1
chr1_30404343_14584	chr1	30404343	CNNM1,GOT1	GOT1	XP_001501094.1	Protein	Inf	0.0256407	Inf	1	1
chr1_30404513_14585	chr1	30404513	CNNM1,GOT1	GOT1	XP_001501094.1	Protein	0	0	39.0005	1	1
chr27_24724625_1095232	chr27	24724625	PDLIM3	PDLIM3	XP_023486520.1	Protein	Inf	0.430487	Inf	0.225806	1
chr27_24724675_1095233	chr27	24724675	PDLIM3	PDLIM3	XP_023486520.1	Protein	Inf	0.0256407	Inf	1	1
chr27_24724766_1095234	chr27	24724766	PDLIM3	PDLIM3	XP_023486520.1	Protein	0.396428	0.051102	2.43016	0.433148	1
chr27_24724896_1095235	chr27	24724896	PDLIM3	PDLIM3	XP_023486520.1	Protein	Inf	0.0256407	Inf	1	1
chr27_24725009_1095236	chr27	24725009	PDLIM3	PDLIM3	XP_023486520.1	Protein	6.44434	0.598173	342.775	0.171919	1
chr27_24725026_1095237	chr27	24725026	PDLIM3	PDLIM3	XP_023486520.1	Protein	Inf	0.0256407	Inf	1	1
chr27_24725288_1095241	chr27	24725288	PDLIM3	PDLIM3	XP_023486520.1	Protein	5.2539	0.917988	40.4565	0.0658929	1
chr27_24725522_1095245	chr27	24725522	PDLIM3	PDLIM3	XP_023486520.1	Protein	0.614604	0.11999	3.00094	0.724435	1
chr27_24725770_1095246	chr27	24725770	PDLIM3	PDLIM3	XP_023486520.1	Protein	0.478187	0.0900535	2.3545	0.479488	1
chr27_24725791_1095247	chr27	24725791	PDLIM3	PDLIM3	XP_023486520.1	Protein	0.372205	0.0678093	1.84689	0.288973	1
chr27_24725901_1095248	chr27	24725901	PDLIM3	PDLIM3	XP_023486520.1	Protein	Inf	0.0256407	Inf	1	1
chr27_24725912_1095249	chr27	24725912	PDLIM3	PDLIM3	XP_023486520.1	Protein	Inf	0.0256407	Inf	1	1
chr27_24726628_1095251	chr27	24726628	PDLIM3	PDLIM3	XP_023486520.1	Protein	0.478187	0.0900535	2.3545	0.479488	1
chr27_24726837_1095253	chr27	24726837	PDLIM3	PDLIM3	XP_023486520.1	Protein	0.365696	0.0647235	1.84481	0.285163	1
chr27_24726852_1095254	chr27	24726852	PDLIM3	PDLIM3	XP_023486520.1	Protein	0.478187	0.0900535	2.3545	0.479488	1
chr27_24726880_1095255	chr27	24726880	PDLIM3	PDLIM3	XP_023486520.1	Protein	Inf	0.0256407	Inf	1	1
chr27_24726908_1095256	chr27	24726908	PDLIM3	PDLIM3	XP_023486520.1	Protein	4.76983	0.401263	261.887	0.332592	1
chr27_24727373_1095266	chr27	24727373	PDLIM3	PDLIM3	XP_023486520.1	Protein	Inf	0.0256407	Inf	1	1
chr27_24728186_1095274	chr27	24728186	PDLIM3	PDLIM3	XP_023486520.1	Protein	0.372205	0.0678093	1.84689	0.288973	1
chr27_24728216_1095275	chr27	24728216	PDLIM3	PDLIM3	XP_023486520.1	Protein	1	0.199568	5.01082	1	1
chr27_24728351_1095276	chr27	24728351	PDLIM3	PDLIM3	XP_023486520.1	Protein	0.478187	0.0900535	2.3545	0.479488	1
chr27_24728987_1095277	chr27	24728987	PDLIM3	PDLIM3	XP_023486520.1	Protein	0.439968	0.0340873	3.71293	0.653936	1
chr27_24729134_1095278	chr27	24729134	PDLIM3	PDLIM3	XP_023486520.1	Protein	1	0.18997	5.26398	1	1
chr27_24730498_1095281	chr27	24730498	PDLIM3	PDLIM3	XP_023486520.1	Protein	Inf	0.0256407	Inf	1	1
chr27_24730541_1095282	chr27	24730541	PDLIM3	PDLIM3	XP_023486520.1	Protein	0.372205	0.0678093	1.84689	0.288973	1
chr27_24731142_1095283	chr27	24731142	PDLIM3	PDLIM3	XP_023486520.1	Protein	Inf	0.0256407	Inf	1	1
chr27_24733164_1095299	chr27	24733164	PDLIM3	PDLIM3	XP_023486520.1	Protein	Inf	0.0256407	Inf	1	1
chr27_24733165_1095300	chr27	24733165	PDLIM3	PDLIM3	XP_023486520.1	Protein	0.478187	0.0900535	2.3545	0.479488	1
chr27_24734710_1095310	chr27	24734710	PDLIM3	PDLIM3	XP_023486520.1	Protein	Inf	0.0256407	Inf	1	1
chr27_24734855_1095312	chr27	24734855	PDLIM3	PDLIM3	XP_023486520.1	Protein	0.565925	0.0897367	3.20032	0.704251	1
chr27_24735159_1095313	chr27	24735159	PDLIM3	PDLIM3	XP_023486520.1	Protein	0	0	5.26878	0.483871	1
chr18_80561629_862146	chr18	80561629	NDUFS1,LOC111768810	NDUFS1	XP_023478250.1	Protein	2.09377	0.0986261	134.589	1	1
chr18_80564751_862150	chr18	80564751	NDUFS1,LOC111768810	NDUFS1	XP_023478250.1	Protein	1	0.112	8.9286	1	1
chr18_80574482_862165	chr18	80574482	NDUFS1	NDUFS1	XP_023478250.1	Protein	1	0.199568	5.01082	1	1
chr18_80581068_862179	chr18	80581068	NDUFS1	NDUFS1	XP_023478250.1	Protein	0	0	5.26878	0.483871	1
chr18_80589211_862215	chr18	80589211	NDUFS1,EEF1B2,LOC111768951,LOC111768953	NDUFS1	XP_023478250.1	Protein	0	0	4.58447	0.209195	1
chr12_21158446_609869	chr12	21158446	SMTNL1,UBE2L6	SMTNL1	XP_005598205.1	Protein	0.119924	0.0100041	0.798794	0.0233335	1
chr12_21158459_609870	chr12	21158459	SMTNL1,UBE2L6	SMTNL1	XP_005598205.1	Protein	0.466146	0.0836347	2.36733	0.472548	1
chr12_21158700_609871	chr12	21158700	SMTNL1,UBE2L6	SMTNL1	XP_005598205.1	Protein	0	0	39.0005	1	1
chr12_21158705_609872	chr12	21158705	SMTNL1,UBE2L6	SMTNL1	XP_005598205.1	Protein	0	0	39.0005	1	1
chr12_21158741_609873	chr12	21158741	SMTNL1,UBE2L6	SMTNL1	XP_005598205.1	Protein	2.52252	0.411496	19.5687	0.433148	1
chr12_21159074_609874	chr12	21159074	SMTNL1,UBE2L6	SMTNL1	XP_005598205.1	Protein	0.19398	0.0161659	1.33093	0.113385	1
chr6_75168387_343559	chr6	75168387	NACA	NACA	XP_023499572.1	Protein	0.740494	0.114438	4.47657	1	1
chr6_75168589_343560	chr6	75168589	NACA	NACA	XP_023499572.1	Protein	0	0	5.26878	0.483871	1
chr6_75168682_343561	chr6	75168682	NACA	NACA	XP_023499572.1	Protein	1	0.147799	6.76594	1	1
chr6_75168915_343562	chr6	75168915	NACA	NACA	XP_023499572.1	Protein	0.284859	0.0489375	1.44704	0.155613	1
chr6_75169077_343563	chr6	75169077	NACA	NACA	XP_023499572.1	Protein	0	0	5.26878	0.483871	1
chr6_75169727_343565	chr6	75169727	NACA	NACA	XP_023499572.1	Protein	0.477609	0.00743001	10.1393	1	1
chr6_75169769_343566	chr6	75169769	NACA	NACA	XP_023499572.1	Protein	0.396428	0.051102	2.43016	0.433148	1
chr6_75170127_343567	chr6	75170127	NACA	NACA	XP_023499572.1	Protein	0.477609	0.00743001	10.1393	1	1
chr6_75170290_343568	chr6	75170290	NACA	NACA	XP_023499572.1	Protein	0.365696	0.0647235	1.84481	0.285163	1
chr6_75170312_343569	chr6	75170312	NACA	NACA	XP_023499572.1	Protein	3.33655	0.234359	193.37	0.599555	1
chr6_75170321_343570	chr6	75170321	NACA	NACA	XP_023499572.1	Protein	0	0	0.94411	0.0433815	1
chr6_75170343_343571	chr6	75170343	NACA	NACA	XP_023499572.1	Protein	0.518592	0.0652219	3.3941	0.685082	1
chr6_75170363_343572	chr6	75170363	NACA	NACA	XP_023499572.1	Protein	0.700316	0.0843968	5.11657	1	1
chr6_75170393_343573	chr6	75170393	NACA	NACA	XP_023499572.1	Protein	0	0	2.32295	0.225806	1
chr6_75170449_343575	chr6	75170449	NACA	NACA	XP_023499572.1	Protein	0.209651	0.00381844	2.49213	0.332592	1
chr6_75170550_343576	chr6	75170550	NACA	NACA	XP_023499572.1	Protein	1	0.0119603	83.6097	1	1
chr6_75170578_343578	chr6	75170578	NACA	NACA	XP_023499572.1	Protein	0	0	4.58447	0.209195	1
chr6_75170582_343579	chr6	75170582	NACA	NACA	XP_023499572.1	Protein	1.2141	0.162896	10.2343	1	1
chr6_75170696_343583	chr6	75170696	NACA	NACA	XP_023499572.1	Protein	0.412256	0.00637021	8.8213	0.586207	1
chr6_75170713_343584	chr6	75170713	NACA	NACA	XP_023499572.1	Protein	Inf	0.84232	Inf	0.0365262	1
chr6_75170722_343585	chr6	75170722	NACA	NACA	XP_023499572.1	Protein	Inf	0.165413	Inf	0.485057	1
chr6_75170723_343586	chr6	75170723	NACA	NACA	XP_023499572.1	Protein	0	0	0.797367	0.0140485	1
chr6_75170872_343594	chr6	75170872	NACA	NACA	XP_023499572.1	Protein	0	0	39.0005	1	1
chr6_75171143_343595	chr6	75171143	NACA	NACA	XP_023499572.1	Protein	0.284859	0.0489375	1.44704	0.155613	1
chr6_75171196_343596	chr6	75171196	NACA	NACA	XP_023499572.1	Protein	Inf	0.0256407	Inf	1	1
chr6_75171371_343597	chr6	75171371	NACA	NACA	XP_023499572.1	Protein	0.740494	0.114438	4.47657	1	1
chr6_75171745_343598	chr6	75171745	NACA	NACA	XP_023499572.1	Protein	0	0	2.32295	0.225806	1
chr6_75171928_343599	chr6	75171928	NACA	NACA	XP_023499572.1	Protein	0	0	5.26878	0.483871	1
chr6_75172390_343600	chr6	75172390	NACA	NACA	XP_023499572.1	Protein	0	0	39.0005	1	1
chr6_75173263_343601	chr6	75173263	NACA	NACA	XP_023499572.1	Protein	0.284859	0.0489375	1.44704	0.155613	1
chr6_75173385_343602	chr6	75173385	NACA	NACA	XP_023499572.1	Protein	0.284859	0.0489375	1.44704	0.155613	1
chr6_75173693_343604	chr6	75173693	NACA	NACA	XP_023499572.1	Protein	0.565925	0.0897367	3.20032	0.704251	1
chr6_75173757_343605	chr6	75173757	NACA	NACA	XP_023499572.1	Protein	0.594419	0.106777	3.08384	0.715987	1
chr6_75173998_343607	chr6	75173998	NACA	NACA	XP_023499572.1	Protein	1.42793	0.195443	11.8488	1	1
chr2_18403952_106462	chr2	18403952	NT5C1A	NT5C1A	XP_001916620.4	Protein	Inf	0.0224512	Inf	1	1
chr2_18411567_106494	chr2	18411567	NT5C1A	NT5C1A	XP_001916620.4	Protein	0.594419	0.106777	3.08384	0.715987	1
chr2_18415274_106508	chr2	18415274	NT5C1A	NT5C1A	XP_001916620.4	Protein	1	0.112	8.9286	1	1
chr2_18417056_106512	chr2	18417056	NT5C1A	NT5C1A	XP_001916620.4	Protein	0.740494	0.114438	4.47657	1	1
chr2_18417094_106513	chr2	18417094	NT5C1A	NT5C1A	XP_001916620.4	Protein	2.09377	0.0986261	134.589	1	1
chr2_18417358_106514	chr2	18417358	NT5C1A	NT5C1A	XP_001916620.4	Protein	2.09377	0.0986261	134.589	1	1
chr2_18417781_106515	chr2	18417781	NT5C1A	NT5C1A	XP_001916620.4	Protein	0	0	39.0005	1	1
chr2_18417896_106516	chr2	18417896	NT5C1A	NT5C1A	XP_001916620.4	Protein	4.0143	0.563246	48.7303	0.219973	1
chr2_18418006_106517	chr2	18418006	NT5C1A	NT5C1A	XP_001916620.4	Protein	2.09377	0.0986261	134.589	1	1
chr2_18418196_106519	chr2	18418196	NT5C1A	NT5C1A	XP_001916620.4	Protein	2.09123	0.424718	11.1045	0.479488	1
chr2_18418349_106521	chr2	18418349	NT5C1A	NT5C1A	XP_001916620.4	Protein	2.52252	0.411496	19.5687	0.433148	1
chr2_18418565_106522	chr2	18418565	NT5C1A	NT5C1A	XP_001916620.4	Protein	Inf	0.189797	Inf	0.483871	1
chr2_18419034_106524	chr2	18419034	NT5C1A	NT5C1A	XP_001916620.4	Protein	1	0.0119603	83.6097	1	1
chr2_18419043_106525	chr2	18419043	NT5C1A	NT5C1A	XP_001916620.4	Protein	3.0693	0.404341	38.1248	0.394389	1
chr2_18419188_106526	chr2	18419188	NT5C1A	NT5C1A	XP_001916620.4	Protein	1	0.0119603	83.6097	1	1
chr2_18419245_106527	chr2	18419245	NT5C1A	NT5C1A	XP_001916620.4	Protein	1	0.0119603	83.6097	1	1
chr2_18419274_106528	chr2	18419274	NT5C1A	NT5C1A	XP_001916620.4	Protein	1	0.0640148	15.6214	1	1
chr2_18419322_106529	chr2	18419322	NT5C1A	NT5C1A	XP_001916620.4	Protein	0	0	39.0005	1	1
chr2_18419381_106530	chr2	18419381	NT5C1A	NT5C1A	XP_001916620.4	Protein	0	0	2.32295	0.225806	1
chr2_18419560_106533	chr2	18419560	NT5C1A	NT5C1A	XP_001916620.4	Protein	1.62706	0.333229	8.33404	0.724435	1
chr2_18419686_106535	chr2	18419686	NT5C1A	NT5C1A	XP_001916620.4	Protein	0	0	5.26878	0.483871	1
chr2_18420031_106536	chr2	18420031	NT5C1A	NT5C1A	XP_001916620.4	Protein	1.27562	0.259803	6.41698	1	1
chr2_18420089_106537	chr2	18420089	NT5C1A	NT5C1A	XP_001916620.4	Protein	0.477609	0.00743001	10.1393	1	1
chr2_18420120_106538	chr2	18420120	NT5C1A	NT5C1A	XP_001916620.4	Protein	0	0	39.0005	1	1
chr2_18420170_106539	chr2	18420170	NT5C1A	NT5C1A	XP_001916620.4	Protein	0	0	39.0005	1	1
chr2_18420256_106540	chr2	18420256	NT5C1A	NT5C1A	XP_001916620.4	Protein	0	0	39.0005	1	1
chr2_18420274_106541	chr2	18420274	NT5C1A	NT5C1A	XP_001916620.4	Protein	0.477609	0.00743001	10.1393	1	1
chr2_18420450_106542	chr2	18420450	NT5C1A	NT5C1A	XP_001916620.4	Protein	0	0	5.26878	0.483871	1
chr2_18420572_106543	chr2	18420572	NT5C1A	NT5C1A	XP_001916620.4	Protein	1.68231	0.324272	9.36529	0.715987	1
chr2_18420733_106544	chr2	18420733	NT5C1A	NT5C1A	XP_001916620.4	Protein	0.477609	0.00743001	10.1393	1	1
chr2_18420760_106545	chr2	18420760	NT5C1A	NT5C1A	XP_001916620.4	Protein	2.09377	0.0986261	134.589	1	1
chr2_18420810_106546	chr2	18420810	NT5C1A	NT5C1A	XP_001916620.4	Protein	2.09377	0.0986261	134.589	1	1
chr2_18420812_106547	chr2	18420812	NT5C1A	NT5C1A	XP_001916620.4	Protein	1	0.0119603	83.6097	1	1
chr2_18421262_106549	chr2	18421262	NT5C1A	NT5C1A	XP_001916620.4	Protein	1	0.0119603	83.6097	1	1
chr2_18421561_106551	chr2	18421561	NT5C1A	NT5C1A	XP_001916620.4	Protein	1	0.0640148	15.6214	1	1
chr2_18421673_106552	chr2	18421673	NT5C1A	NT5C1A	XP_001916620.4	Protein	Inf	0.189797	Inf	0.483871	1
chr2_18421682_106553	chr2	18421682	NT5C1A	NT5C1A	XP_001916620.4	Protein	0.477609	0.00743001	10.1393	1	1
chr2_18421743_106554	chr2	18421743	NT5C1A	NT5C1A	XP_001916620.4	Protein	0	0	5.26878	0.483871	1
chr2_18421798_106555	chr2	18421798	NT5C1A	NT5C1A	XP_001916620.4	Protein	4.76983	0.401263	261.887	0.332592	1
chr2_18421862_106556	chr2	18421862	NT5C1A	NT5C1A	XP_001916620.4	Protein	0	0	5.26878	0.483871	1
chr2_18422242_106558	chr2	18422242	NT5C1A	NT5C1A	XP_001916620.4	Protein	2.09377	0.0986261	134.589	1	1
chr2_18422343_106559	chr2	18422343	NT5C1A	NT5C1A	XP_001916620.4	Protein	0	0	39.0005	1	1
chr2_18422901_106564	chr2	18422901	NT5C1A	NT5C1A	XP_001916620.4	Protein	3.51051	0.691066	20.4342	0.155613	1
chr2_18423176_106565	chr2	18423176	NT5C1A	NT5C1A	XP_001916620.4	Protein	4.76983	0.401263	261.887	0.332592	1
chr2_18423271_106566	chr2	18423271	NT5C1A	NT5C1A	XP_001916620.4	Protein	0.477609	0.00743001	10.1393	1	1
chr2_18423297_106567	chr2	18423297	NT5C1A	NT5C1A	XP_001916620.4	Protein	2.09377	0.0986261	134.589	1	1
chr2_18423332_106568	chr2	18423332	NT5C1A	NT5C1A	XP_001916620.4	Protein	2.09377	0.0986261	134.589	1	1
chr2_18423478_106569	chr2	18423478	NT5C1A	NT5C1A	XP_001916620.4	Protein	2.09377	0.0986261	134.589	1	1
chr24_11374869_1016734	chr24	11374869	SPTB,PLEKHG3	SPTB	XP_023483674.1	Protein	0	0	39.0005	1	1
chr24_11375917_1016735	chr24	11375917	SPTB,PLEKHG3	SPTB	XP_023483674.1	Protein	0	0	39.0005	1	1
chr24_11375934_1016736	chr24	11375934	SPTB,PLEKHG3	SPTB	XP_023483674.1	Protein	1.76702	0.312468	11.1437	0.704251	1
chr24_11376978_1016738	chr24	11376978	SPTB,PLEKHG3	SPTB	XP_023483674.1	Protein	2.09377	0.0986261	134.589	1	1
chr24_11380683_1016744	chr24	11380683	SPTB	SPTB	XP_023483674.1	Protein	0	0	39.0005	1	1
chr24_11380797_1016745	chr24	11380797	SPTB	SPTB	XP_023483674.1	Protein	1	0.0119603	83.6097	1	1
chr24_11381214_1016747	chr24	11381214	SPTB	SPTB	XP_023483674.1	Protein	Inf	0.0256407	Inf	1	1
chr24_11381647_1016748	chr24	11381647	SPTB	SPTB	XP_023483674.1	Protein	Inf	0.0256407	Inf	1	1
chr24_11381870_1016749	chr24	11381870	SPTB	SPTB	XP_023483674.1	Protein	Inf	0.189797	Inf	0.483871	1
chr24_11382510_1016750	chr24	11382510	SPTB	SPTB	XP_023483674.1	Protein	Inf	0.189797	Inf	0.483871	1
chr24_11382565_1016751	chr24	11382565	SPTB	SPTB	XP_023483674.1	Protein	1	0.0119603	83.6097	1	1
chr24_11382645_1016752	chr24	11382645	SPTB	SPTB	XP_023483674.1	Protein	0	0	39.0005	1	1
chr24_11383083_1016753	chr24	11383083	SPTB	SPTB	XP_023483674.1	Protein	Inf	0.189797	Inf	0.483871	1
chr24_11383106_1016754	chr24	11383106	SPTB	SPTB	XP_023483674.1	Protein	0	0	39.0005	1	1
chr24_11383402_1016755	chr24	11383402	SPTB	SPTB	XP_023483674.1	Protein	Inf	0.430487	Inf	0.225806	1
chr24_11384927_1016765	chr24	11384927	SPTB	SPTB	XP_023483674.1	Protein	0	0	39.0005	1	1
chr24_11385224_1016766	chr24	11385224	SPTB	SPTB	XP_023483674.1	Protein	Inf	0.0256407	Inf	1	1
chr24_11386835_1016776	chr24	11386835	SPTB	SPTB	XP_023483674.1	Protein	1.76702	0.312468	11.1437	0.704251	1
chr24_11387298_1016777	chr24	11387298	SPTB	SPTB	XP_023483674.1	Protein	Inf	0.0256407	Inf	1	1
chr24_11390336_1016795	chr24	11390336	SPTB	SPTB	XP_023483674.1	Protein	Inf	0.189797	Inf	0.483871	1
chr24_11394202_1016801	chr24	11394202	SPTB	SPTB	XP_023483674.1	Protein	0	0	39.0005	1	1
chr24_11395834_1016809	chr24	11395834	SPTB	SPTB	XP_023483674.1	Protein	1	0.0119603	83.6097	1	1
chr24_11395960_1016810	chr24	11395960	SPTB	SPTB	XP_023483674.1	Protein	0	0	39.0005	1	1
chr24_11395968_1016811	chr24	11395968	SPTB	SPTB	XP_023483674.1	Protein	1	0.18997	5.26398	1	1
chr24_11403057_1016823	chr24	11403057	SPTB	SPTB	XP_023483674.1	Protein	1	0.0119603	83.6097	1	1
chr24_11406150_1016826	chr24	11406150	SPTB	SPTB	XP_023483674.1	Protein	Inf	0.189797	Inf	0.483871	1
chr24_11406205_1016827	chr24	11406205	SPTB	SPTB	XP_023483674.1	Protein	Inf	0.0256407	Inf	1	1
chr24_11406753_1016828	chr24	11406753	SPTB	SPTB	XP_023483674.1	Protein	Inf	0.0256407	Inf	1	1
chr24_11406853_1016829	chr24	11406853	SPTB	SPTB	XP_023483674.1	Protein	0	0	39.0005	1	1
chr24_11406896_1016830	chr24	11406896	SPTB	SPTB	XP_023483674.1	Protein	0	0	5.26878	0.483871	1
chr24_11412674_1016835	chr24	11412674	SPTB	SPTB	XP_023483674.1	Protein	0	0	39.0005	1	1
chr24_11412750_1016836	chr24	11412750	SPTB	SPTB	XP_023483674.1	Protein	0	0	1.38872	0.101224	1
chr24_11412902_1016837	chr24	11412902	SPTB	SPTB	XP_023483674.1	Protein	Inf	0.189797	Inf	0.483871	1
chr24_11412957_1016838	chr24	11412957	SPTB	SPTB	XP_023483674.1	Protein	Inf	0.189797	Inf	0.483871	1
chr24_11413121_1016839	chr24	11413121	SPTB	SPTB	XP_023483674.1	Protein	1	0.18997	5.26398	1	1
chr24_11414899_1016842	chr24	11414899	SPTB	SPTB	XP_023483674.1	Protein	Inf	0.189797	Inf	0.483871	1
chr24_11416175_1016845	chr24	11416175	SPTB	SPTB	XP_023483674.1	Protein	Inf	0.189797	Inf	0.483871	1
chr24_11419734_1016848	chr24	11419734	SPTB	SPTB	XP_023483674.1	Protein	1.59146	0.155418	21.9562	1	1
chr24_11420337_1016849	chr24	11420337	SPTB	SPTB	XP_023483674.1	Protein	0	0	39.0005	1	1
chr24_11421103_1016852	chr24	11421103	SPTB	SPTB	XP_023483674.1	Protein	Inf	0.0256407	Inf	1	1
chr24_11423938_1016854	chr24	11423938	SPTB,LOC111770483	SPTB	XP_023483674.1	Protein	3.33655	0.234359	193.37	0.599555	1
chr1_93203155_45164	chr1	93203155	ALPK3	ALPK3	XP_023505413.1	Protein	Inf	0.0256407	Inf	1	1
chr1_93203162_45165	chr1	93203162	ALPK3	ALPK3	XP_023505413.1	Protein	2.27289	0.269329	29.3364	0.653936	1
chr1_93203351_45166	chr1	93203351	ALPK3	ALPK3	XP_023505413.1	Protein	2.27289	0.269329	29.3364	0.653936	1
chr1_93203572_45167	chr1	93203572	ALPK3	ALPK3	XP_023505413.1	Protein	Inf	0.0256407	Inf	1	1
chr1_93203818_45168	chr1	93203818	ALPK3	ALPK3	XP_023505413.1	Protein	1	0.0119603	83.6097	1	1
chr1_93203840_45169	chr1	93203840	ALPK3	ALPK3	XP_023505413.1	Protein	2.27289	0.269329	29.3364	0.653936	1
chr1_93203873_45170	chr1	93203873	ALPK3	ALPK3	XP_023505413.1	Protein	2.27289	0.269329	29.3364	0.653936	1
chr1_93204121_45171	chr1	93204121	ALPK3	ALPK3	XP_023505413.1	Protein	2.27289	0.269329	29.3364	0.653936	1
chr1_93204354_45172	chr1	93204354	ALPK3	ALPK3	XP_023505413.1	Protein	2.27289	0.269329	29.3364	0.653936	1
chr1_93204695_45173	chr1	93204695	ALPK3	ALPK3	XP_023505413.1	Protein	0	0	39.0005	1	1
chr1_93204743_45174	chr1	93204743	ALPK3	ALPK3	XP_023505413.1	Protein	0.477609	0.00743001	10.1393	1	1
chr1_93205031_45175	chr1	93205031	ALPK3	ALPK3	XP_023505413.1	Protein	0.477609	0.00743001	10.1393	1	1
chr1_93205060_45176	chr1	93205060	ALPK3	ALPK3	XP_023505413.1	Protein	Inf	0.189797	Inf	0.483871	1
chr1_93205080_45177	chr1	93205080	ALPK3	ALPK3	XP_023505413.1	Protein	2.27289	0.269329	29.3364	0.653936	1
chr1_93205151_45178	chr1	93205151	ALPK3	ALPK3	XP_023505413.1	Protein	2.27289	0.269329	29.3364	0.653936	1
chr1_93205268_45179	chr1	93205268	ALPK3	ALPK3	XP_023505413.1	Protein	0	0	2.32295	0.225806	1
chr1_93205356_45180	chr1	93205356	ALPK3	ALPK3	XP_023505413.1	Protein	2.27289	0.269329	29.3364	0.653936	1
chr1_93205514_45181	chr1	93205514	ALPK3	ALPK3	XP_023505413.1	Protein	Inf	0.0256407	Inf	1	1
chr1_93205701_45182	chr1	93205701	ALPK3	ALPK3	XP_023505413.1	Protein	0.477609	0.00743001	10.1393	1	1
chr1_93206023_45183	chr1	93206023	ALPK3	ALPK3	XP_023505413.1	Protein	Inf	0.0256407	Inf	1	1
chr1_93206068_45184	chr1	93206068	ALPK3	ALPK3	XP_023505413.1	Protein	2.27289	0.269329	29.3364	0.653936	1
chr1_93206123_45185	chr1	93206123	ALPK3	ALPK3	XP_023505413.1	Protein	Inf	0.0256407	Inf	1	1
chr1_93206292_45186	chr1	93206292	ALPK3	ALPK3	XP_023505413.1	Protein	0.299711	0.00517144	4.26696	0.599555	1
chr1_93206434_45188	chr1	93206434	ALPK3	ALPK3	XP_023505413.1	Protein	2.27289	0.269329	29.3364	0.653936	1
chr1_93206590_45189	chr1	93206590	ALPK3	ALPK3	XP_023505413.1	Protein	Inf	0.189797	Inf	0.483871	1
chr1_93207784_45195	chr1	93207784	ALPK3	ALPK3	XP_023505413.1	Protein	0.477609	0.00743001	10.1393	1	1
chr1_93210081_45215	chr1	93210081	ALPK3	ALPK3	XP_023505413.1	Protein	1	0.0119603	83.6097	1	1
chr1_93212137_45224	chr1	93212137	ALPK3	ALPK3	XP_023505413.1	Protein	0	0	39.0005	1	1
chr1_93212336_45225	chr1	93212336	ALPK3	ALPK3	XP_023505413.1	Protein	0.325807	0.0262297	2.47316	0.394389	1
chr1_93212603_45226	chr1	93212603	ALPK3	ALPK3	XP_023505413.1	Protein	0	0	39.0005	1	1
chr1_93212689_45227	chr1	93212689	ALPK3	ALPK3	XP_023505413.1	Protein	Inf	0.189797	Inf	0.483871	1
chr1_93212725_45228	chr1	93212725	ALPK3	ALPK3	XP_023505413.1	Protein	Inf	0.189797	Inf	0.483871	1
chr1_93212799_45229	chr1	93212799	ALPK3	ALPK3	XP_023505413.1	Protein	1	0.173128	5.77608	1	1
chr1_93213106_45231	chr1	93213106	ALPK3	ALPK3	XP_023505413.1	Protein	Inf	0.189797	Inf	0.483871	1
chr1_93213112_45232	chr1	93213112	ALPK3	ALPK3	XP_023505413.1	Protein	3.33655	0.234359	193.37	0.599555	1
chr1_93213118_45233	chr1	93213118	ALPK3	ALPK3	XP_023505413.1	Protein	0.325807	0.0262297	2.47316	0.394389	1
chr1_93213289_45234	chr1	93213289	ALPK3	ALPK3	XP_023505413.1	Protein	Inf	0.0256407	Inf	1	1
chr1_93213310_45235	chr1	93213310	ALPK3	ALPK3	XP_023505413.1	Protein	1	0.173128	5.77608	1	1
chr1_93213366_45236	chr1	93213366	ALPK3	ALPK3	XP_023505413.1	Protein	1	0.173128	5.77608	1	1
chr1_93213650_45238	chr1	93213650	ALPK3	ALPK3	XP_023505413.1	Protein	1	0.0640148	15.6214	1	1
chr1_93213731_45239	chr1	93213731	ALPK3	ALPK3	XP_023505413.1	Protein	1	0.173128	5.77608	1	1
chr1_93213836_45240	chr1	93213836	ALPK3	ALPK3	XP_023505413.1	Protein	0.783934	0.155837	3.84908	1	1
chr1_93216129_45250	chr1	93216129	ALPK3	ALPK3	XP_023505413.1	Protein	Inf	0.0256407	Inf	1	1
chr1_93216294_45251	chr1	93216294	ALPK3	ALPK3	XP_023505413.1	Protein	1	0.112	8.9286	1	1
chr1_93216300_45252	chr1	93216300	ALPK3	ALPK3	XP_023505413.1	Protein	1.30856	0.242335	7.36624	1	1
chr1_93216450_45254	chr1	93216450	ALPK3	ALPK3	XP_023505413.1	Protein	Inf	0.189797	Inf	0.483871	1
chr1_93216591_45255	chr1	93216591	ALPK3	ALPK3	XP_023505413.1	Protein	1	0.173128	5.77608	1	1
chr1_93216696_45256	chr1	93216696	ALPK3	ALPK3	XP_023505413.1	Protein	1	0.173128	5.77608	1	1
chr1_93217064_45259	chr1	93217064	ALPK3	ALPK3	XP_023505413.1	Protein	1	0.112	8.9286	1	1
chr1_93217203_45260	chr1	93217203	ALPK3	ALPK3	XP_023505413.1	Protein	1	0.173128	5.77608	1	1
chr1_93217293_45261	chr1	93217293	ALPK3	ALPK3	XP_023505413.1	Protein	0.325807	0.0262297	2.47316	0.394389	1
chr1_93217340_45262	chr1	93217340	ALPK3	ALPK3	XP_023505413.1	Protein	1	0.173128	5.77608	1	1
chr1_93217535_45263	chr1	93217535	ALPK3	ALPK3	XP_023505413.1	Protein	0.628355	0.0455453	6.43426	1	1
chr1_93217569_45264	chr1	93217569	ALPK3	ALPK3	XP_023505413.1	Protein	1	0.173128	5.77608	1	1
chr1_93217584_45265	chr1	93217584	ALPK3	ALPK3	XP_023505413.1	Protein	1	0.173128	5.77608	1	1
chr1_93231719_45322	chr1	93231719	ALPK3	ALPK3	XP_023505413.1	Protein	1	0.173128	5.77608	1	1
chr1_93231950_45323	chr1	93231950	ALPK3	ALPK3	XP_023505413.1	Protein	1	0.173128	5.77608	1	1
chr1_93231951_45324	chr1	93231951	ALPK3	ALPK3	XP_023505413.1	Protein	1	0.173128	5.77608	1	1
chr1_93232093_45325	chr1	93232093	ALPK3	ALPK3	XP_023505413.1	Protein	0	0	39.0005	1	1
chr1_93232645_45326	chr1	93232645	ALPK3	ALPK3	XP_023505413.1	Protein	Inf	0.189797	Inf	0.483871	1
chr1_93232666_45327	chr1	93232666	ALPK3	ALPK3	XP_023505413.1	Protein	1	0.173128	5.77608	1	1
chr1_93232802_45328	chr1	93232802	ALPK3	ALPK3	XP_023505413.1	Protein	0	0	39.0005	1	1
chr9_12652873_461178	chr9	12652873	JPH1,LOC111774920	JPH1	XP_023504209.1	Protein	0.299711	0.00517144	4.26696	0.599555	1
chr9_12653120_461179	chr9	12653120	JPH1,LOC111774920	JPH1	XP_023504209.1	Protein	0	0	34.1254	0.466667	1
chr9_12658527_461207	chr9	12658527	JPH1,LOC111774920	JPH1	XP_023504209.1	Protein	Inf	0.0256407	Inf	1	1
chr9_12727172_461387	chr9	12727172	JPH1,LOC111774921	JPH1	XP_023504209.1	Protein	Inf	0.0256407	Inf	1	1
chr9_12727359_461388	chr9	12727359	JPH1,LOC111774921	JPH1	XP_023504209.1	Protein	Inf	0.0256407	Inf	1	1
chr9_12727772_461390	chr9	12727772	JPH1,LOC111774921	JPH1	XP_023504209.1	Protein	0.299711	0.00517144	4.26696	0.599555	1
chr9_12728156_461391	chr9	12728156	JPH1,LOC111774921	JPH1	XP_023504209.1	Protein	2.09377	0.0986261	134.589	1	1
chr9_12728467_461392	chr9	12728467	JPH1,LOC111774921	JPH1	XP_023504209.1	Protein	0	0	39.0005	1	1
chr5_38650144_276321	chr5	38650144	LMNA,LOC106783180	LMNA	XP_001499938.1	Protein	0.439968	0.0340873	3.71293	0.653936	1
chr5_38650209_276322	chr5	38650209	LMNA,LOC106783180	LMNA	XP_001499938.1	Protein	Inf	0.0256407	Inf	1	1
chr5_38652136_276325	chr5	38652136	LMNA,LOC106783180	LMNA	XP_001499938.1	Protein	1.76702	0.312468	11.1437	0.704251	1
chr5_38654588_276330	chr5	38654588	LMNA	LMNA	XP_001499938.1	Protein	0	0	39.0005	1	1
chr5_38667865_276342	chr5	38667865	LMNA	LMNA	XP_001499938.1	Protein	Inf	0.0256407	Inf	1	1
chr5_38668202_276343	chr5	38668202	LMNA	LMNA	XP_001499938.1	Protein	0.325807	0.0262297	2.47316	0.394389	1
chr24_19557227_1023305	chr24	19557227	ALDH6A1,BBOF1	ALDH6A1	XP_001490453.1	Protein	0.700316	0.0843968	5.11657	1	1
chr24_19563621_1023322	chr24	19563621	ALDH6A1,BBOF1	ALDH6A1	XP_001490453.1	Protein	0.700316	0.0843968	5.11657	1	1
chr24_19567290_1023331	chr24	19567290	ALDH6A1,BBOF1	ALDH6A1	XP_001490453.1	Protein	0	0	5.26878	0.483871	1
chr24_19575061_1023378	chr24	19575061	ALDH6A1,LIN52,BBOF1	ALDH6A1	XP_001490453.1	Protein	1	0.112	8.9286	1	1
chr10_23683386_517236	chr10	23683386	RPS9,LOC111775265	RPS9	XP_001488074.1	Protein	3.33655	0.234359	193.37	0.599555	1
chr10_23683410_517237	chr10	23683410	RPS9,LOC111775265	RPS9	XP_001488074.1	Protein	Inf	0.0256407	Inf	1	1
chr10_23683479_517238	chr10	23683479	RPS9,LOC111775265	RPS9	XP_001488074.1	Protein	Inf	0.0256407	Inf	1	1
chr10_23683663_517241	chr10	23683663	LOC111775265,RPS9	RPS9	XP_001488074.1	Protein	Inf	0.0256407	Inf	1	1
chr10_23684584_517248	chr10	23684584	RPS9,LOC111775265	RPS9	XP_001488074.1	Protein	Inf	0.0256407	Inf	1	1
chr10_23684641_517249	chr10	23684641	RPS9,LOC111775265	RPS9	XP_001488074.1	Protein	Inf	0.0256407	Inf	1	1
chr19_57754224_890195	chr19	57754224	NIT2	NIT2	XP_023479681.1	Protein	1	0.18997	5.26398	1	1
chr19_57754576_890197	chr19	57754576	NIT2	NIT2	XP_023479681.1	Protein	0	0	39.0005	1	1
chr19_57754900_890198	chr19	57754900	NIT2	NIT2	XP_023479681.1	Protein	1	0.0119603	83.6097	1	1
chr19_57754979_890199	chr19	57754979	NIT2	NIT2	XP_023479681.1	Protein	1	0.0119603	83.6097	1	1
chr19_57755203_890200	chr19	57755203	NIT2	NIT2	XP_023479681.1	Protein	Inf	0.430487	Inf	0.225806	1
chr19_57755335_890201	chr19	57755335	NIT2	NIT2	XP_023479681.1	Protein	0	0	39.0005	1	1
chr19_57763353_890228	chr19	57763353	NIT2	NIT2	XP_023479681.1	Protein	0	0	39.0005	1	1
chr17_48471526_821897	chr17	48471526	TBC1D4,UCHL3	UCHL3	XP_001488296.2	Protein	Inf	0.189797	Inf	0.483871	1
chr17_48501192_822016	chr17	48501192	COMMD6,UCHL3	UCHL3	XP_001488296.2	Protein	1.82046	0.0850926	117.771	1	1
chr17_48501213_822017	chr17	48501213	COMMD6,UCHL3	UCHL3	XP_001488296.2	Protein	0	0	34.1254	0.466667	1
chr17_48501349_822018	chr17	48501349	COMMD6,UCHL3	UCHL3	XP_001488296.2	Protein	Inf	0.0256407	Inf	1	1
chr17_48501402_822019	chr17	48501402	COMMD6,UCHL3	UCHL3	XP_001488296.2	Protein	2.09377	0.0986261	134.589	1	1
chr17_48501566_822021	chr17	48501566	COMMD6,UCHL3	UCHL3	XP_001488296.2	Protein	2.09377	0.0986261	134.589	1	1
chr17_48501741_822022	chr17	48501741	COMMD6,UCHL3	UCHL3	XP_001488296.2	Protein	0	0	39.0005	1	1
chr17_48502448_822023	chr17	48502448	COMMD6,UCHL3	UCHL3	XP_001488296.2	Protein	0	0	39.0005	1	1
chr17_48502461_822024	chr17	48502461	COMMD6,UCHL3	UCHL3	XP_001488296.2	Protein	3.24134	0.549872	24.8374	0.252413	1
chr17_48506005_822040	chr17	48506005	COMMD6,UCHL3	UCHL3	XP_001488296.2	Protein	0	0	39.0005	1	1
chr17_48542339_822069	chr17	48542339	UCHL3	UCHL3	XP_001488296.2	Protein	4.76983	0.401263	261.887	0.332592	1
chr17_48579295_822158	chr17	48579295	UCHL3	UCHL3	XP_001488296.2	Protein	1	0.0640148	15.6214	1	1
chr17_48579490_822160	chr17	48579490	UCHL3	UCHL3	XP_001488296.2	Protein	0.155175	0.00291736	1.67176	0.171919	1
chr17_48580311_822161	chr17	48580311	UCHL3	UCHL3	XP_001488296.2	Protein	2.09377	0.0986261	134.589	1	1
chr17_48580502_822163	chr17	48580502	UCHL3	UCHL3	XP_001488296.2	Protein	2.09377	0.0986261	134.589	1	1
chr17_48580633_822165	chr17	48580633	UCHL3	UCHL3	XP_001488296.2	Protein	2.09377	0.0986261	134.589	1	1
chr17_48580871_822166	chr17	48580871	UCHL3	UCHL3	XP_001488296.2	Protein	2.09377	0.0986261	134.589	1	1
chr17_48581733_822167	chr17	48581733	UCHL3	UCHL3	XP_001488296.2	Protein	0	0	39.0005	1	1
chr11_1390175_547940	chr11	1390175	P4HB	P4HB	XP_023507538.1	Protein	3.33655	0.234359	193.37	0.599555	1
chr11_1391487_547942	chr11	1391487	P4HB	P4HB	XP_023507538.1	Protein	0	0	39.0005	1	1
chr11_1391534_547943	chr11	1391534	P4HB	P4HB	XP_023507538.1	Protein	0	0	39.0005	1	1
chr12_36669594_629926	chr12	36669594	RNH1,LOC102148181,PTDSS2	RNH1	XP_001488525.1	Protein	Inf	0.189797	Inf	0.483871	1
chr12_36669952_629928	chr12	36669952	RNH1,LOC102148181,PTDSS2	RNH1	XP_001488525.1	Protein	1.27562	0.259803	6.41698	1	1
chr12_36672119_629931	chr12	36672119	RNH1,PTDSS2	RNH1	XP_001488525.1	Protein	1.27562	0.259803	6.41698	1	1
chr12_36672403_629932	chr12	36672403	RNH1,PTDSS2	RNH1	XP_001488525.1	Protein	1.76474	0.333692	10.1061	0.483652	1
chr27_3075317_1087479	chr27	3075317	VDAC3	VDAC3	NP_001296239.1	Protein	Inf	0.189797	Inf	0.483871	1
chr27_3075539_1087480	chr27	3075539	VDAC3	VDAC3	NP_001296239.1	Protein	Inf	0.189797	Inf	0.483871	1
chr27_3076997_1087489	chr27	3076997	VDAC3	VDAC3	NP_001296239.1	Protein	0	0	39.0005	1	1
chr27_3087576_1087521	chr27	3087576	VDAC3	VDAC3	NP_001296239.1	Protein	0	0	39.0005	1	1
chr11_33960445_574335	chr11	33960445	CLTC	CLTC	XP_001503789.1	Protein	1.42793	0.195443	11.8488	1	1
chr11_33999054_574368	chr11	33999054	CLTC	CLTC	XP_001503789.1	Protein	1	0.173128	5.77608	1	1
chr11_34009656_574377	chr11	34009656	CLTC	CLTC	XP_001503789.1	Protein	0	0	39.0005	1	1
chr11_34018046_574387	chr11	34018046	CLTC	CLTC	XP_001503789.1	Protein	0	0	39.0005	1	1
chr18_49127259_846954	chr18	49127259	KLHL41,BBS5	KLHL41	XP_001497790.1	Protein	0	0	39.0005	1	1
chr18_49128099_846957	chr18	49128099	KLHL41,BBS5	KLHL41	XP_001497790.1	Protein	0	0	39.0005	1	1
chr18_49138206_846978	chr18	49138206	KLHL41	KLHL41	XP_001497790.1	Protein	1	0.0119603	83.6097	1	1
chr18_49138532_846979	chr18	49138532	KLHL41	KLHL41	XP_001497790.1	Protein	0	0	2.32295	0.225806	1
chr18_49138540_846980	chr18	49138540	KLHL41	KLHL41	XP_001497790.1	Protein	1	0.0119603	83.6097	1	1
chr18_49138956_846981	chr18	49138956	KLHL41	KLHL41	XP_001497790.1	Protein	0.628355	0.0455453	6.43426	1	1
chr18_49138962_846982	chr18	49138962	KLHL41	KLHL41	XP_001497790.1	Protein	0.628355	0.0455453	6.43426	1	1
chr18_49139102_846983	chr18	49139102	FASTKD1,KLHL41	KLHL41	XP_001497790.1	Protein	1	0.0119603	83.6097	1	1
chr18_49139231_846984	chr18	49139231	FASTKD1,KLHL41	KLHL41	XP_001497790.1	Protein	0.628355	0.0455453	6.43426	1	1
chr18_49139679_846985	chr18	49139679	FASTKD1,KLHL41	KLHL41	XP_001497790.1	Protein	0.628355	0.0455453	6.43426	1	1
chr18_49139769_846986	chr18	49139769	FASTKD1,KLHL41	KLHL41	XP_001497790.1	Protein	0	0	39.0005	1	1
chr18_49139789_846987	chr18	49139789	FASTKD1,KLHL41	KLHL41	XP_001497790.1	Protein	Inf	0.189797	Inf	0.483871	1
chr18_49139937_846988	chr18	49139937	FASTKD1,KLHL41	KLHL41	XP_001497790.1	Protein	0	0	39.0005	1	1
chr18_49140036_846989	chr18	49140036	FASTKD1,KLHL41	KLHL41	XP_001497790.1	Protein	0	0	39.0005	1	1
chr18_49140054_846990	chr18	49140054	FASTKD1,KLHL41	KLHL41	XP_001497790.1	Protein	0.365696	0.0647235	1.84481	0.285163	1
chr18_49140478_846991	chr18	49140478	FASTKD1,KLHL41	KLHL41	XP_001497790.1	Protein	0.628355	0.0455453	6.43426	1	1
chr18_49140941_846992	chr18	49140941	FASTKD1,KLHL41	KLHL41	XP_001497790.1	Protein	0.628355	0.0455453	6.43426	1	1
chr18_49141122_846993	chr18	49141122	FASTKD1,KLHL41	KLHL41	XP_001497790.1	Protein	0	0	2.32295	0.225806	1
chr18_49141420_846994	chr18	49141420	FASTKD1,KLHL41	KLHL41	XP_001497790.1	Protein	0.628355	0.0455453	6.43426	1	1
chr18_49141874_846995	chr18	49141874	KLHL41,FASTKD1	KLHL41	XP_001497790.1	Protein	0	0	39.0005	1	1
chr18_49142350_846996	chr18	49142350	KLHL41,FASTKD1	KLHL41	XP_001497790.1	Protein	0.628355	0.0455453	6.43426	1	1
chr28_35416852_1114011	chr28	35416852	TST,TEX33	TST	XP_023487054.1	Protein	1	0.0640148	15.6214	1	1
chr28_35416996_1114012	chr28	35416996	TST,TEX33	TST	XP_023487054.1	Protein	0	0	39.0005	1	1
chr28_35417059_1114013	chr28	35417059	TST,TEX33	TST	XP_023487054.1	Protein	2.09377	0.0986261	134.589	1	1
chr28_35417098_1114014	chr28	35417098	TST,TEX33	TST	XP_023487054.1	Protein	0	0	5.26878	0.483871	1
chr28_35422788_1114037	chr28	35422788	TST,MPST	TST	XP_023487054.1	Protein	1	0.0640148	15.6214	1	1
chr28_35423076_1114038	chr28	35423076	TST,MPST	TST	XP_023487054.1	Protein	Inf	0.0256407	Inf	1	1
chr28_35423079_1114039	chr28	35423079	TST,MPST	TST	XP_023487054.1	Protein	1	0.0119603	83.6097	1	1
chr28_35423133_1114040	chr28	35423133	TST,MPST	TST	XP_023487054.1	Protein	0	0	39.0005	1	1
chr28_35423212_1114041	chr28	35423212	TST,MPST	TST	XP_023487054.1	Protein	0	0	39.0005	1	1
chr28_35423873_1114048	chr28	35423873	TST,MPST	TST	XP_023487054.1	Protein	0.477609	0.00743001	10.1393	1	1
chr6_72015021_341630	chr6	72015021	HNRNPA1,CBX5	HNRNPA1	NP_001229438.1	Protein	0	0	39.0005	1	1
chr6_72015805_341631	chr6	72015805	HNRNPA1	HNRNPA1	NP_001229438.1	Protein	0	0	5.26878	0.483871	1
chr6_72016722_341633	chr6	72016722	HNRNPA1,NFE2	HNRNPA1	NP_001229438.1	Protein	0	0	39.0005	1	1
chr15_55681284_737873	chr15	55681284	LRPPRC	LRPPRC	XP_005600080.1	Protein	Inf	0.0256407	Inf	1	1
chr15_55683774_737878	chr15	55683774	LRPPRC	LRPPRC	XP_005600080.1	Protein	Inf	0.0256407	Inf	1	1
chr15_55708441_737908	chr15	55708441	LRPPRC	LRPPRC	XP_005600080.1	Protein	0.628355	0.0455453	6.43426	1	1
chr15_55720751_737912	chr15	55720751	LRPPRC	LRPPRC	XP_005600080.1	Protein	1	0.199568	5.01082	1	1
chr15_55720832_737913	chr15	55720832	LRPPRC	LRPPRC	XP_005600080.1	Protein	2.09377	0.0986261	134.589	1	1
chr15_55732112_737918	chr15	55732112	LRPPRC	LRPPRC	XP_005600080.1	Protein	Inf	0.0256407	Inf	1	1
chr15_55751327_737952	chr15	55751327	LRPPRC	LRPPRC	XP_005600080.1	Protein	2.27289	0.269329	29.3364	0.653936	1
chr15_55756883_737960	chr15	55756883	LRPPRC	LRPPRC	XP_005600080.1	Protein	0.783934	0.155837	3.84908	1	1
chr15_55763939_737973	chr15	55763939	LRPPRC	LRPPRC	XP_005600080.1	Protein	0	0	39.0005	1	1
chr15_55766351_737978	chr15	55766351	LRPPRC	LRPPRC	XP_005600080.1	Protein	2.27289	0.269329	29.3364	0.653936	1
chr15_55766537_737979	chr15	55766537	LRPPRC	LRPPRC	XP_005600080.1	Protein	Inf	0.0256407	Inf	1	1
chr15_55767077_737980	chr15	55767077	LRPPRC	LRPPRC	XP_005600080.1	Protein	Inf	0.0256407	Inf	1	1
chr15_55767134_737981	chr15	55767134	LRPPRC	LRPPRC	XP_005600080.1	Protein	1	0.0119603	83.6097	1	1
chr15_55767384_737983	chr15	55767384	LRPPRC	LRPPRC	XP_005600080.1	Protein	0.609773	0.116725	3.02089	0.722393	1
chr15_55767541_737984	chr15	55767541	LRPPRC	LRPPRC	XP_005600080.1	Protein	Inf	0.0256407	Inf	1	1
chr7_70937633_388539	chr7	70937633	RPS3,LOC111774508,LOC111774509	RPS3	XP_001494894.2	Protein	Inf	0.0256407	Inf	1	1
chr7_70937643_388540	chr7	70937643	RPS3,LOC111774508,LOC111774509	RPS3	XP_001494894.2	Protein	0	0	2.32295	0.225806	1
chr7_70937727_388541	chr7	70937727	RPS3,LOC111774508,LOC111774509	RPS3	XP_001494894.2	Protein	1.68231	0.324272	9.36529	0.715987	1
chr7_70937767_388542	chr7	70937767	RPS3,LOC111774508,LOC111774509	RPS3	XP_001494894.2	Protein	0.325807	0.0262297	2.47316	0.394389	1
chr7_70939249_388551	chr7	70939249	RPS3,LOC111774508,LOC111774509	RPS3	XP_001494894.2	Protein	1	0.202691	4.93362	1	1
chr7_70943272_388578	chr7	70943272	RPS3,LOC111774508,LOC111774509	RPS3	XP_001494894.2	Protein	0.439968	0.0340873	3.71293	0.653936	1
chr7_70943293_388579	chr7	70943293	RPS3,LOC111774508,LOC111774509	RPS3	XP_001494894.2	Protein	1	0.0119603	83.6097	1	1
chr7_70943301_388580	chr7	70943301	RPS3,LOC111774508,LOC111774509	RPS3	XP_001494894.2	Protein	0.439968	0.0340873	3.71293	0.653936	1
chr16_22338407_768594	chr16	22338407	UBA3	UBA3	XP_023475864.1	Protein	0.439968	0.0340873	3.71293	0.653936	1
chr16_22346372_768614	chr16	22346372	UBA3,TMF1	UBA3	XP_023475864.1	Protein	Inf	0.0256407	Inf	1	1
chr16_22346663_768615	chr16	22346663	UBA3,TMF1	UBA3	XP_023475864.1	Protein	0.439968	0.0340873	3.71293	0.653936	1
chr16_22346685_768616	chr16	22346685	UBA3,TMF1	UBA3	XP_023475864.1	Protein	Inf	0.0256407	Inf	1	1
chr10_24790065_517792	chr10	24790065	TNNT1	TNNT1	XP_023506278.1	Protein	0.466146	0.0836347	2.36733	0.472548	1
chr10_24790066_517793	chr10	24790066	TNNT1	TNNT1	XP_023506278.1	Protein	0.466146	0.0836347	2.36733	0.472548	1
chr10_24790571_517796	chr10	24790571	TNNT1	TNNT1	XP_023506278.1	Protein	0.299711	0.00517144	4.26696	0.599555	1
chr10_24799157_517811	chr10	24799157	TNNI3,TNNT1	TNNT1	XP_023506278.1	Protein	3.33655	0.234359	193.37	0.599555	1
chr10_24800111_517812	chr10	24800111	TNNI3,TNNT1	TNNT1	XP_023506278.1	Protein	3.33655	0.234359	193.37	0.599555	1
chr1_10777529_4530	chr1	10777529	TACC2	TACC2	XP_005602246.1	Protein	0.325807	0.0262297	2.47316	0.394389	1
chr1_10788555_4625	chr1	10788555	TACC2	TACC2	XP_005602246.1	Protein	Inf	0.189797	Inf	0.483871	1
chr1_10798824_4691	chr1	10798824	TACC2	TACC2	XP_005602246.1	Protein	Inf	0.189797	Inf	0.483871	1
chr1_10798913_4692	chr1	10798913	TACC2	TACC2	XP_005602246.1	Protein	0.439968	0.0340873	3.71293	0.653936	1
chr1_10812896_4714	chr1	10812896	TACC2	TACC2	XP_005602246.1	Protein	0.299711	0.00517144	4.26696	0.599555	1
chr1_10812901_4715	chr1	10812901	TACC2	TACC2	XP_005602246.1	Protein	Inf	0.0256407	Inf	1	1
chr1_10813145_4716	chr1	10813145	TACC2	TACC2	XP_005602246.1	Protein	1	0.18997	5.26398	1	1
chr1_10813265_4717	chr1	10813265	TACC2	TACC2	XP_005602246.1	Protein	Inf	0.0256407	Inf	1	1
chr1_10822893_4739	chr1	10822893	TACC2	TACC2	XP_005602246.1	Protein	Inf	0.0256407	Inf	1	1
chr1_10871653_4853	chr1	10871653	TACC2	TACC2	XP_005602246.1	Protein	0.299711	0.00517144	4.26696	0.599555	1
chr1_10883856_4872	chr1	10883856	TACC2	TACC2	XP_005602246.1	Protein	1	0.0119603	83.6097	1	1
chr1_10918796_4929	chr1	10918796	TACC2	TACC2	XP_005602246.1	Protein	Inf	0.0256407	Inf	1	1
chr1_10918819_4930	chr1	10918819	TACC2	TACC2	XP_005602246.1	Protein	1.9283	0.294629	15.3323	0.685082	1
chr1_10918932_4932	chr1	10918932	TACC2	TACC2	XP_005602246.1	Protein	1	0.112	8.9286	1	1
chr1_10919099_4933	chr1	10919099	TACC2	TACC2	XP_005602246.1	Protein	Inf	0.0256407	Inf	1	1
chr1_10919162_4934	chr1	10919162	TACC2	TACC2	XP_005602246.1	Protein	0.477609	0.00743001	10.1393	1	1
chr1_10919516_4935	chr1	10919516	TACC2	TACC2	XP_005602246.1	Protein	1	0.0640148	15.6214	1	1
chr1_10920177_4936	chr1	10920177	TACC2	TACC2	XP_005602246.1	Protein	1	0.0640148	15.6214	1	1
chr1_10920588_4939	chr1	10920588	TACC2	TACC2	XP_005602246.1	Protein	0	0	39.0005	1	1
chr1_10920656_4940	chr1	10920656	TACC2	TACC2	XP_005602246.1	Protein	1.28579	0.254133	6.69893	1	1
chr1_10921296_4941	chr1	10921296	TACC2	TACC2	XP_005602246.1	Protein	0.299711	0.00517144	4.26696	0.599555	1
chr1_10921360_4942	chr1	10921360	TACC2	TACC2	XP_005602246.1	Protein	0.209651	0.00381844	2.49213	0.332592	1
chr1_10921441_4943	chr1	10921441	TACC2	TACC2	XP_005602246.1	Protein	0.628355	0.0455453	6.43426	1	1
chr1_10921682_4945	chr1	10921682	TACC2	TACC2	XP_005602246.1	Protein	1	0.0119603	83.6097	1	1
chr1_10921685_4946	chr1	10921685	TACC2	TACC2	XP_005602246.1	Protein	0.783934	0.155837	3.84908	1	1
chr1_10921725_4947	chr1	10921725	TACC2	TACC2	XP_005602246.1	Protein	0.209651	0.00381844	2.49213	0.332592	1
chr1_10921891_4948	chr1	10921891	TACC2	TACC2	XP_005602246.1	Protein	0.783934	0.155837	3.84908	1	1
chr1_10922081_4949	chr1	10922081	TACC2	TACC2	XP_005602246.1	Protein	0.299711	0.00517144	4.26696	0.599555	1
chr1_10922117_4950	chr1	10922117	TACC2	TACC2	XP_005602246.1	Protein	0.299711	0.00517144	4.26696	0.599555	1
chr1_10922562_4952	chr1	10922562	TACC2	TACC2	XP_005602246.1	Protein	0	0	39.0005	1	1
chr1_10922747_4953	chr1	10922747	TACC2	TACC2	XP_005602246.1	Protein	0.628355	0.0455453	6.43426	1	1
chr1_10922871_4954	chr1	10922871	TACC2	TACC2	XP_005602246.1	Protein	0.440303	0.0706534	2.39278	0.457794	1
chr1_10923047_4955	chr1	10923047	TACC2	TACC2	XP_005602246.1	Protein	0	0	39.0005	1	1
chr1_10923054_4956	chr1	10923054	TACC2	TACC2	XP_005602246.1	Protein	0.345445	0.0554706	1.83715	0.27337	1
chr1_10923074_4957	chr1	10923074	TACC2	TACC2	XP_005602246.1	Protein	0	0	39.0005	1	1
chr1_10923205_4958	chr1	10923205	TACC2	TACC2	XP_005602246.1	Protein	2.27289	0.269329	29.3364	0.653936	1
chr1_10923415_4959	chr1	10923415	TACC2	TACC2	XP_005602246.1	Protein	0	0	39.0005	1	1
chr1_10923474_4960	chr1	10923474	TACC2	TACC2	XP_005602246.1	Protein	1	0.0119603	83.6097	1	1
chr1_10923860_4961	chr1	10923860	TACC2	TACC2	XP_005602246.1	Protein	1	0.0119603	83.6097	1	1
chr1_10958525_5016	chr1	10958525	TACC2	TACC2	XP_005602246.1	Protein	0.299711	0.00517144	4.26696	0.599555	1
chr1_10983200_5098	chr1	10983200	TACC2	TACC2	XP_005602246.1	Protein	0	0	39.0005	1	1
chr1_10983201_5099	chr1	10983201	TACC2	TACC2	XP_005602246.1	Protein	0	0	39.0005	1	1
chr3_31079056_173562	chr3	31079056	CDH13	CDH13	NP_001103282.1	Protein	Inf	0.189797	Inf	0.483871	1
chr3_31079058_173563	chr3	31079058	CDH13	CDH13	NP_001103282.1	Protein	1	0.0640148	15.6214	1	1
chr3_31230472_173598	chr3	31230472	CDH13	CDH13	NP_001103282.1	Protein	1	0.0119603	83.6097	1	1
chr3_31230494_173599	chr3	31230494	CDH13	CDH13	NP_001103282.1	Protein	Inf	0.0256407	Inf	1	1
chr3_31382147_173665	chr3	31382147	CDH13	CDH13	NP_001103282.1	Protein	1	0.0640148	15.6214	1	1
chr3_31484907_173754	chr3	31484907	CDH13	CDH13	NP_001103282.1	Protein	1.42793	0.195443	11.8488	1	1
chr3_31613736_173785	chr3	31613736	CDH13	CDH13	NP_001103282.1	Protein	2.09377	0.0986261	134.589	1	1
chr3_31613790_173786	chr3	31613790	CDH13	CDH13	NP_001103282.1	Protein	0.209651	0.00381844	2.49213	0.332592	1
chr3_31762611_173850	chr3	31762611	CDH13	CDH13	NP_001103282.1	Protein	Inf	0.0256407	Inf	1	1
chr3_31845727_173862	chr3	31845727	CDH13	CDH13	NP_001103282.1	Protein	1	0.0119603	83.6097	1	1
chr3_31851011_173872	chr3	31851011	CDH13	CDH13	NP_001103282.1	Protein	2.09123	0.424718	11.1045	0.479488	1
chr3_31851077_173873	chr3	31851077	CDH13	CDH13	NP_001103282.1	Protein	Inf	0.189797	Inf	0.483871	1
chr3_31851110_173874	chr3	31851110	CDH13	CDH13	NP_001103282.1	Protein	0	0	39.0005	1	1
chr3_31851351_173875	chr3	31851351	CDH13	CDH13	NP_001103282.1	Protein	1	0.0119603	83.6097	1	1
chr3_31851377_173876	chr3	31851377	CDH13	CDH13	NP_001103282.1	Protein	1	0.0119603	83.6097	1	1
chr3_31851387_173877	chr3	31851387	CDH13	CDH13	NP_001103282.1	Protein	1	0.0119603	83.6097	1	1
chr3_31851676_173878	chr3	31851676	CDH13	CDH13	NP_001103282.1	Protein	1	0.0119603	83.6097	1	1
chr8_16033465_422028	chr8	16033465	COQ5,RNF10	COQ5	XP_001488921.1	Protein	0.628355	0.0455453	6.43426	1	1
chr8_16037123_422045	chr8	16037123	COQ5	COQ5	XP_001488921.1	Protein	0	0	39.0005	1	1
chr18_33649543_842393	chr18	33649543	NEB,RIF1	NEB	XP_023478641.1	Protein	0.628355	0.0455453	6.43426	1	1
chr18_33649629_842394	chr18	33649629	NEB,RIF1	NEB	XP_023478641.1	Protein	0.518592	0.0652219	3.3941	0.685082	1
chr18_33649951_842396	chr18	33649951	RIF1,NEB	NEB	XP_023478641.1	Protein	Inf	0.0256407	Inf	1	1
chr18_33650155_842397	chr18	33650155	RIF1,NEB	NEB	XP_023478641.1	Protein	Inf	0.189797	Inf	0.483871	1
chr18_33650513_842398	chr18	33650513	RIF1,NEB	NEB	XP_023478641.1	Protein	Inf	0.0256407	Inf	1	1
chr18_33650614_842399	chr18	33650614	RIF1,NEB	NEB	XP_023478641.1	Protein	Inf	0.189797	Inf	0.483871	1
chr18_33650640_842400	chr18	33650640	RIF1,NEB	NEB	XP_023478641.1	Protein	0.249108	0.0205211	1.77542	0.219973	1
chr18_33650694_842401	chr18	33650694	RIF1,NEB	NEB	XP_023478641.1	Protein	1	0.0640148	15.6214	1	1
chr18_33651075_842402	chr18	33651075	RIF1,NEB	NEB	XP_023478641.1	Protein	1	0.0119603	83.6097	1	1
chr18_33651153_842403	chr18	33651153	RIF1,NEB	NEB	XP_023478641.1	Protein	1	0.0640148	15.6214	1	1
chr18_33651402_842404	chr18	33651402	RIF1,NEB	NEB	XP_023478641.1	Protein	0.565925	0.0897367	3.20032	0.704251	1
chr18_33651998_842405	chr18	33651998	NEB	NEB	XP_023478641.1	Protein	Inf	0.0256407	Inf	1	1
chr18_33651999_842406	chr18	33651999	NEB	NEB	XP_023478641.1	Protein	Inf	0.0256407	Inf	1	1
chr18_33652212_842408	chr18	33652212	NEB	NEB	XP_023478641.1	Protein	0	0	39.0005	1	1
chr18_33652511_842409	chr18	33652511	NEB	NEB	XP_023478641.1	Protein	0	0	39.0005	1	1
chr18_33653909_842415	chr18	33653909	NEB	NEB	XP_023478641.1	Protein	Inf	0.0256407	Inf	1	1
chr18_33654830_842419	chr18	33654830	NEB	NEB	XP_023478641.1	Protein	0	0	39.0005	1	1
chr18_33655004_842420	chr18	33655004	NEB	NEB	XP_023478641.1	Protein	Inf	0.0256407	Inf	1	1
chr18_33655874_842421	chr18	33655874	NEB	NEB	XP_023478641.1	Protein	0	0	39.0005	1	1
chr18_33656510_842422	chr18	33656510	NEB	NEB	XP_023478641.1	Protein	0	0	39.0005	1	1
chr18_33656638_842423	chr18	33656638	NEB	NEB	XP_023478641.1	Protein	4.76983	0.401263	261.887	0.332592	1
chr18_33657133_842424	chr18	33657133	NEB	NEB	XP_023478641.1	Protein	1.63996	0.331028	8.56718	0.722393	1
chr18_33657523_842425	chr18	33657523	NEB	NEB	XP_023478641.1	Protein	0	0	39.0005	1	1
chr18_33657936_842426	chr18	33657936	NEB	NEB	XP_023478641.1	Protein	2.09377	0.0986261	134.589	1	1
chr18_33658460_842427	chr18	33658460	NEB	NEB	XP_023478641.1	Protein	0	0	39.0005	1	1
chr18_33659460_842429	chr18	33659460	NEB	NEB	XP_023478641.1	Protein	0.764199	0.135754	4.12652	1	1
chr18_33659593_842430	chr18	33659593	NEB	NEB	XP_023478641.1	Protein	0.325807	0.0262297	2.47316	0.394389	1
chr18_33660147_842431	chr18	33660147	NEB	NEB	XP_023478641.1	Protein	1	0.0119603	83.6097	1	1
chr18_33660282_842432	chr18	33660282	NEB	NEB	XP_023478641.1	Protein	4.76983	0.401263	261.887	0.332592	1
chr18_33660626_842433	chr18	33660626	NEB	NEB	XP_023478641.1	Protein	Inf	0.189797	Inf	0.483871	1
chr18_33660733_842434	chr18	33660733	NEB	NEB	XP_023478641.1	Protein	0	0	39.0005	1	1
chr18_33661060_842435	chr18	33661060	NEB	NEB	XP_023478641.1	Protein	Inf	0.189797	Inf	0.483871	1
chr18_33661321_842436	chr18	33661321	NEB	NEB	XP_023478641.1	Protein	1	0.0119603	83.6097	1	1
chr18_33661604_842437	chr18	33661604	NEB	NEB	XP_023478641.1	Protein	0.565925	0.0897367	3.20032	0.704251	1
chr18_33661669_842438	chr18	33661669	NEB	NEB	XP_023478641.1	Protein	4.76983	0.401263	261.887	0.332592	1
chr18_33661931_842440	chr18	33661931	NEB	NEB	XP_023478641.1	Protein	Inf	0.189797	Inf	0.483871	1
chr18_33662363_842441	chr18	33662363	NEB	NEB	XP_023478641.1	Protein	0.565925	0.0897367	3.20032	0.704251	1
chr18_33662682_842443	chr18	33662682	NEB	NEB	XP_023478641.1	Protein	Inf	0.189797	Inf	0.483871	1
chr18_33663269_842444	chr18	33663269	NEB	NEB	XP_023478641.1	Protein	Inf	0.189797	Inf	0.483871	1
chr18_33663592_842445	chr18	33663592	NEB	NEB	XP_023478641.1	Protein	0.764199	0.135754	4.12652	1	1
chr18_33663915_842446	chr18	33663915	NEB	NEB	XP_023478641.1	Protein	4.76983	0.401263	261.887	0.332592	1
chr18_33664335_842447	chr18	33664335	NEB	NEB	XP_023478641.1	Protein	0.740494	0.114438	4.47657	1	1
chr18_33664418_842448	chr18	33664418	NEB	NEB	XP_023478641.1	Protein	1	0.0119603	83.6097	1	1
chr18_33664533_842449	chr18	33664533	NEB	NEB	XP_023478641.1	Protein	Inf	0.0256407	Inf	1	1
chr18_33664592_842450	chr18	33664592	NEB	NEB	XP_023478641.1	Protein	4.76983	0.401263	261.887	0.332592	1
chr18_33665104_842452	chr18	33665104	NEB	NEB	XP_023478641.1	Protein	Inf	0.189797	Inf	0.483871	1
chr18_33665355_842454	chr18	33665355	NEB	NEB	XP_023478641.1	Protein	0.325807	0.0262297	2.47316	0.394389	1
chr18_33665477_842455	chr18	33665477	NEB	NEB	XP_023478641.1	Protein	2.09377	0.0986261	134.589	1	1
chr18_33665522_842456	chr18	33665522	NEB	NEB	XP_023478641.1	Protein	0.249108	0.0205211	1.77542	0.219973	1
chr18_33665849_842457	chr18	33665849	NEB	NEB	XP_023478641.1	Protein	1	0.0640148	15.6214	1	1
chr18_33666070_842458	chr18	33666070	NEB	NEB	XP_023478641.1	Protein	2.09377	0.0986261	134.589	1	1
chr18_33666095_842459	chr18	33666095	NEB	NEB	XP_023478641.1	Protein	0.209651	0.00381844	2.49213	0.332592	1
chr18_33666113_842460	chr18	33666113	NEB	NEB	XP_023478641.1	Protein	Inf	0.189797	Inf	0.483871	1
chr18_33666151_842461	chr18	33666151	NEB	NEB	XP_023478641.1	Protein	1	0.0119603	83.6097	1	1
chr18_33666210_842462	chr18	33666210	NEB	NEB	XP_023478641.1	Protein	0.764199	0.135754	4.12652	1	1
chr18_33666571_842465	chr18	33666571	NEB	NEB	XP_023478641.1	Protein	Inf	0.0256407	Inf	1	1
chr18_33666849_842466	chr18	33666849	NEB	NEB	XP_023478641.1	Protein	0.565925	0.0897367	3.20032	0.704251	1
chr18_33669831_842478	chr18	33669831	NEB	NEB	XP_023478641.1	Protein	1	0.0119603	83.6097	1	1
chr18_33669865_842479	chr18	33669865	NEB	NEB	XP_023478641.1	Protein	0.764199	0.135754	4.12652	1	1
chr18_33690115_842525	chr18	33690115	NEB	NEB	XP_023478641.1	Protein	0.477609	0.00743001	10.1393	1	1
chr18_33696922_842535	chr18	33696922	NEB	NEB	XP_023478641.1	Protein	1	0.0640148	15.6214	1	1
chr18_33697236_842536	chr18	33697236	NEB	NEB	XP_023478641.1	Protein	1	0.0119603	83.6097	1	1
chr18_33697902_842538	chr18	33697902	NEB	NEB	XP_023478641.1	Protein	1	0.0640148	15.6214	1	1
chr18_33697941_842539	chr18	33697941	NEB	NEB	XP_023478641.1	Protein	0.628355	0.0455453	6.43426	1	1
chr18_33702740_842550	chr18	33702740	NEB	NEB	XP_023478641.1	Protein	2.52252	0.411496	19.5687	0.433148	1
chr18_33703106_842553	chr18	33703106	NEB	NEB	XP_023478641.1	Protein	Inf	0.0256407	Inf	1	1
chr18_33712666_842566	chr18	33712666	NEB	NEB	XP_023478641.1	Protein	2.52252	0.411496	19.5687	0.433148	1
chr18_33713665_842568	chr18	33713665	NEB	NEB	XP_023478641.1	Protein	2.09377	0.0986261	134.589	1	1
chr18_33714859_842570	chr18	33714859	NEB	NEB	XP_023478641.1	Protein	2.52252	0.411496	19.5687	0.433148	1
chr18_33720818_842577	chr18	33720818	NEB	NEB	XP_023478641.1	Protein	2.52252	0.411496	19.5687	0.433148	1
chr18_33721044_842579	chr18	33721044	NEB	NEB	XP_023478641.1	Protein	Inf	0.189797	Inf	0.483871	1
chr18_33723205_842581	chr18	33723205	NEB	NEB	XP_023478641.1	Protein	2.52252	0.411496	19.5687	0.433148	1
chr18_33727256_842583	chr18	33727256	NEB	NEB	XP_023478641.1	Protein	0.565925	0.0897367	3.20032	0.704251	1
chr18_33729494_842584	chr18	33729494	NEB	NEB	XP_023478641.1	Protein	2.52252	0.411496	19.5687	0.433148	1
chr18_33729780_842585	chr18	33729780	NEB	NEB	XP_023478641.1	Protein	0.565925	0.0897367	3.20032	0.704251	1
chr18_33733379_842590	chr18	33733379	NEB	NEB	XP_023478641.1	Protein	2.52252	0.411496	19.5687	0.433148	1
chr18_33737466_842597	chr18	33737466	NEB	NEB	XP_023478641.1	Protein	0	0	39.0005	1	1
chr18_33738904_842601	chr18	33738904	NEB	NEB	XP_023478641.1	Protein	0	0	39.0005	1	1
chr18_33740118_842602	chr18	33740118	NEB	NEB	XP_023478641.1	Protein	Inf	0.189797	Inf	0.483871	1
chr18_33743560_842611	chr18	33743560	NEB	NEB	XP_023478641.1	Protein	1	0.18997	5.26398	1	1
chr18_33744107_842613	chr18	33744107	NEB	NEB	XP_023478641.1	Protein	0	0	39.0005	1	1
chr18_33746433_842615	chr18	33746433	NEB	NEB	XP_023478641.1	Protein	0.284859	0.0489375	1.44704	0.155613	1
chr18_33751647_842621	chr18	33751647	NEB	NEB	XP_023478641.1	Protein	0	0	2.32295	0.225806	1
chr18_33756631_842629	chr18	33756631	NEB	NEB	XP_023478641.1	Protein	0.299711	0.00517144	4.26696	0.599555	1
chr18_33758279_842630	chr18	33758279	NEB	NEB	XP_023478641.1	Protein	2.52252	0.411496	19.5687	0.433148	1
chr18_33761597_842631	chr18	33761597	NEB	NEB	XP_023478641.1	Protein	0	0	39.0005	1	1
chr18_33761687_842632	chr18	33761687	NEB	NEB	XP_023478641.1	Protein	0	0	39.0005	1	1
chr18_33770395_842637	chr18	33770395	NEB	NEB	XP_023478641.1	Protein	Inf	0.0256407	Inf	1	1
chr18_33770914_842639	chr18	33770914	NEB	NEB	XP_023478641.1	Protein	1	0.112	8.9286	1	1
chr18_33776753_842644	chr18	33776753	NEB	NEB	XP_023478641.1	Protein	Inf	0.0256407	Inf	1	1
chr18_33784506_842646	chr18	33784506	NEB	NEB	XP_023478641.1	Protein	2.52252	0.411496	19.5687	0.433148	1
chr18_33785432_842647	chr18	33785432	NEB	NEB	XP_023478641.1	Protein	1.59146	0.155418	21.9562	1	1
chr18_33785879_842648	chr18	33785879	NEB	NEB	XP_023478641.1	Protein	0	0	39.0005	1	1
chr18_33795600_842659	chr18	33795600	NEB	NEB	XP_023478641.1	Protein	Inf	0.0256407	Inf	1	1
chr18_33799042_842663	chr18	33799042	NEB	NEB	XP_023478641.1	Protein	0	0	39.0005	1	1
chr18_33803235_842671	chr18	33803235	NEB	NEB	XP_023478641.1	Protein	Inf	0.0256407	Inf	1	1
chr18_33803302_842672	chr18	33803302	NEB	NEB	XP_023478641.1	Protein	0.299711	0.00517144	4.26696	0.599555	1
chr18_33805094_842673	chr18	33805094	NEB	NEB	XP_023478641.1	Protein	1.30856	0.242335	7.36624	1	1
chr18_33805890_842678	chr18	33805890	NEB	NEB	XP_023478641.1	Protein	Inf	0.0256407	Inf	1	1
chr18_33806055_842679	chr18	33806055	NEB	NEB	XP_023478641.1	Protein	0.783934	0.155837	3.84908	1	1
chr18_33808739_842684	chr18	33808739	NEB	NEB	XP_023478641.1	Protein	0.783934	0.155837	3.84908	1	1
chr18_33812005_842692	chr18	33812005	NEB	NEB	XP_023478641.1	Protein	0.594419	0.106777	3.08384	0.715987	1
chr18_33817142_842705	chr18	33817142	NEB	NEB	XP_023478641.1	Protein	1.42793	0.195443	11.8488	1	1
chr18_33819479_842713	chr18	33819479	NEB	NEB	XP_023478641.1	Protein	0	0	39.0005	1	1
chr18_33822270_842718	chr18	33822270	NEB	NEB	XP_023478641.1	Protein	1	0.0119603	83.6097	1	1
chr18_33824595_842722	chr18	33824595	NEB	NEB	XP_023478641.1	Protein	0.299711	0.00517144	4.26696	0.599555	1
chr18_33824604_842723	chr18	33824604	NEB	NEB	XP_023478641.1	Protein	0.299711	0.00517144	4.26696	0.599555	1
chr18_33827349_842728	chr18	33827349	NEB	NEB	XP_023478641.1	Protein	1	0.0119603	83.6097	1	1
chr18_33829925_842734	chr18	33829925	NEB	NEB	XP_023478641.1	Protein	0	0	5.26878	0.483871	1
chr18_33832697_842743	chr18	33832697	NEB	NEB	XP_023478641.1	Protein	1	0.0119603	83.6097	1	1
chr18_33841467_842757	chr18	33841467	NEB	NEB	XP_023478641.1	Protein	1	0.202691	4.93362	1	1
chr18_33851594_842781	chr18	33851594	NEB	NEB	XP_023478641.1	Protein	0	0	39.0005	1	1
chr14_26719743_682739	chr14	26719743	SYNPO,MYOZ3	SYNPO	XP_005599350.2	Protein	0	0	34.1254	0.466667	1
chr14_26725281_682756	chr14	26725281	SYNPO	SYNPO	XP_005599350.2	Protein	0.439968	0.0340873	3.71293	0.653936	1
chr14_26725760_682757	chr14	26725760	SYNPO	SYNPO	XP_005599350.2	Protein	Inf	0.189797	Inf	0.483871	1
chr14_26726513_682758	chr14	26726513	SYNPO	SYNPO	XP_005599350.2	Protein	0.764199	0.135754	4.12652	1	1
chr14_26726947_682759	chr14	26726947	SYNPO	SYNPO	XP_005599350.2	Protein	Inf	0.0256407	Inf	1	1
chr14_26727033_682760	chr14	26727033	SYNPO	SYNPO	XP_005599350.2	Protein	0.118646	0.00227421	1.20552	0.0829317	1
chr14_26727366_682761	chr14	26727366	SYNPO	SYNPO	XP_005599350.2	Protein	0.439968	0.0340873	3.71293	0.653936	1
chr14_26727778_682762	chr14	26727778	SYNPO	SYNPO	XP_005599350.2	Protein	Inf	0.0256407	Inf	1	1
chr14_26727862_682763	chr14	26727862	SYNPO	SYNPO	XP_005599350.2	Protein	Inf	0.0256407	Inf	1	1
chr14_26727945_682764	chr14	26727945	SYNPO	SYNPO	XP_005599350.2	Protein	Inf	0.0256407	Inf	1	1
chr14_26728221_682765	chr14	26728221	SYNPO	SYNPO	XP_005599350.2	Protein	Inf	0.0256407	Inf	1	1
chr14_26728700_682767	chr14	26728700	SYNPO	SYNPO	XP_005599350.2	Protein	0.211421	0.0327657	1.12319	0.0731728	1
chr14_26728962_682768	chr14	26728962	SYNPO	SYNPO	XP_005599350.2	Protein	0.764199	0.135754	4.12652	1	1
chr14_26729388_682769	chr14	26729388	SYNPO	SYNPO	XP_005599350.2	Protein	8.42841	0.829514	439.714	0.0829317	1
chrX_126241613_1203931	chrX	126241613	BCAP31,ABCD1	BCAP31	XP_005614682.1	Protein	0	0	5.26878	0.483871	1
chr4_88518198_242322	chr4	88518198	AKR1B1	AKR1B1	XP_001500782.3	Protein	1.68231	0.324272	9.36529	0.715987	1
chr4_88520569_242331	chr4	88520569	AKR1B1	AKR1B1	XP_001500782.3	Protein	0.700316	0.0843968	5.11657	1	1
chr4_88534900_242356	chr4	88534900	AKR1B1	AKR1B1	XP_001500782.3	Protein	Inf	0.0256407	Inf	1	1
chr4_88534951_242357	chr4	88534951	AKR1B1	AKR1B1	XP_001500782.3	Protein	1	0.0119603	83.6097	1	1
chr11_38088045_576316	chr11	38088045	UNC45B	UNC45B	XP_005597624.1	Protein	2.09377	0.0986261	134.589	1	1
chr11_38088130_576317	chr11	38088130	UNC45B	UNC45B	XP_005597624.1	Protein	0.299711	0.00517144	4.26696	0.599555	1
chr11_38088145_576318	chr11	38088145	UNC45B	UNC45B	XP_005597624.1	Protein	0.299711	0.00517144	4.26696	0.599555	1
chr11_38088201_576319	chr11	38088201	UNC45B	UNC45B	XP_005597624.1	Protein	1	0.0119603	83.6097	1	1
chr11_38088216_576320	chr11	38088216	UNC45B	UNC45B	XP_005597624.1	Protein	0	0	39.0005	1	1
chr11_38088432_576321	chr11	38088432	UNC45B	UNC45B	XP_005597624.1	Protein	2.09377	0.0986261	134.589	1	1
chr11_38091613_576342	chr11	38091613	UNC45B	UNC45B	XP_005597624.1	Protein	1	0.18997	5.26398	1	1
chr11_38091696_576343	chr11	38091696	UNC45B	UNC45B	XP_005597624.1	Protein	1.30856	0.242335	7.36624	1	1
chr11_38091785_576345	chr11	38091785	UNC45B	UNC45B	XP_005597624.1	Protein	1.30856	0.242335	7.36624	1	1
chr11_38092077_576346	chr11	38092077	UNC45B	UNC45B	XP_005597624.1	Protein	1.30856	0.242335	7.36624	1	1
chr11_38092472_576351	chr11	38092472	UNC45B	UNC45B	XP_005597624.1	Protein	2.52252	0.411496	19.5687	0.433148	1
chr11_38092730_576354	chr11	38092730	UNC45B	UNC45B	XP_005597624.1	Protein	0.823696	0.137828	4.88265	1	1
chr11_38094823_576359	chr11	38094823	UNC45B	UNC45B	XP_005597624.1	Protein	2.09377	0.0986261	134.589	1	1
chr11_38095000_576360	chr11	38095000	UNC45B	UNC45B	XP_005597624.1	Protein	1.9283	0.294629	15.3323	0.685082	1
chr11_38101264_576384	chr11	38101264	UNC45B	UNC45B	XP_005597624.1	Protein	Inf	0.0256407	Inf	1	1
chr11_38101354_576385	chr11	38101354	UNC45B	UNC45B	XP_005597624.1	Protein	Inf	0.0256407	Inf	1	1
chr11_38105570_576388	chr11	38105570	UNC45B	UNC45B	XP_005597624.1	Protein	0	0	39.0005	1	1
chr11_38105591_576389	chr11	38105591	UNC45B	UNC45B	XP_005597624.1	Protein	2.09377	0.0986261	134.589	1	1
chr11_38113505_576400	chr11	38113505	UNC45B	UNC45B	XP_005597624.1	Protein	1	0.0119603	83.6097	1	1
chr11_38113511_576401	chr11	38113511	UNC45B	UNC45B	XP_005597624.1	Protein	1.9283	0.294629	15.3323	0.685082	1
chr11_38113599_576402	chr11	38113599	UNC45B	UNC45B	XP_005597624.1	Protein	0	0	39.0005	1	1
chr11_38115347_576417	chr11	38115347	UNC45B,NLE1	UNC45B	XP_005597624.1	Protein	1.9283	0.294629	15.3323	0.685082	1
chr11_38115350_576418	chr11	38115350	UNC45B,NLE1	UNC45B	XP_005597624.1	Protein	2.09377	0.0986261	134.589	1	1
chr11_38115467_576419	chr11	38115467	UNC45B,NLE1	UNC45B	XP_005597624.1	Protein	1.9283	0.294629	15.3323	0.685082	1
chr11_38115890_576423	chr11	38115890	UNC45B,NLE1	UNC45B	XP_005597624.1	Protein	0	0	39.0005	1	1
chr11_38116482_576433	chr11	38116482	UNC45B,NLE1	UNC45B	XP_005597624.1	Protein	1	0.112	8.9286	1	1
chr11_38116521_576434	chr11	38116521	UNC45B,NLE1	UNC45B	XP_005597624.1	Protein	1	0.0640148	15.6214	1	1
chr11_38116662_576435	chr11	38116662	UNC45B,NLE1	UNC45B	XP_005597624.1	Protein	1.42793	0.195443	11.8488	1	1
chr6_70958935_340376	chr6	70958935	EIF4B	EIF4B	XP_005611270.1	Protein	2.89482	0.544321	18.0276	0.27337	1
chr6_70958962_340377	chr6	70958962	EIF4B	EIF4B	XP_005611270.1	Protein	3.24134	0.549872	24.8374	0.252413	1
chr6_70973856_340436	chr6	70973856	EIF4B	EIF4B	XP_005611270.1	Protein	0	0	39.0005	1	1
chr6_70978771_340448	chr6	70978771	EIF4B,TNS2	EIF4B	XP_005611270.1	Protein	0.119924	0.0100041	0.798794	0.0233335	1
chr6_70979128_340449	chr6	70979128	EIF4B,TNS2	EIF4B	XP_005611270.1	Protein	Inf	0.0256407	Inf	1	1
chr6_70979418_340450	chr6	70979418	EIF4B,TNS2	EIF4B	XP_005611270.1	Protein	Inf	0.0256407	Inf	1	1
chr6_70979441_340451	chr6	70979441	EIF4B,TNS2	EIF4B	XP_005611270.1	Protein	0	0	2.32295	0.225806	1
chr6_70979530_340452	chr6	70979530	EIF4B,TNS2	EIF4B	XP_005611270.1	Protein	0.119924	0.0100041	0.798794	0.0233335	1
chr6_70979849_340454	chr6	70979849	EIF4B,TNS2	EIF4B	XP_005611270.1	Protein	3.24134	0.549872	24.8374	0.252413	1
chr13_20889204_650864	chr13	20889204	LOC100064310	LOC100064310	XP_014585521.2	Protein	0	0	39.0005	1	1
chr13_20889218_650866	chr13	20889218	LOC100064310	LOC100064310	XP_014585521.2	Protein	4.76983	0.401263	261.887	0.332592	1
chr13_20892169_650875	chr13	20892169	LOC100064310	LOC100064310	XP_014585521.2	Protein	1.9283	0.294629	15.3323	0.685082	1
chr13_20892776_650876	chr13	20892776	LOC100064310	LOC100064310	XP_014585521.2	Protein	0.477609	0.00743001	10.1393	1	1
chr13_20898298_650882	chr13	20898298	LOC100064310	LOC100064310	XP_014585521.2	Protein	0	0	39.0005	1	1
chr13_20900545_650885	chr13	20900545	LOC100064310	LOC100064310	XP_014585521.2	Protein	0.477609	0.00743001	10.1393	1	1
chr13_20905595_650890	chr13	20905595	LOC100064310	LOC100064310	XP_014585521.2	Protein	0.477609	0.00743001	10.1393	1	1
chr13_20909422_650908	chr13	20909422	LOC100064310	LOC100064310	XP_014585521.2	Protein	Inf	0.0256407	Inf	1	1
chr26_39585432_1081500	chr26	39585432	NDUFV3	NDUFV3	XP_005606226.1	Protein	0.325807	0.0262297	2.47316	0.394389	1
chr26_39585516_1081501	chr26	39585516	NDUFV3	NDUFV3	XP_005606226.1	Protein	0.325807	0.0262297	2.47316	0.394389	1
chr26_39585669_1081502	chr26	39585669	NDUFV3	NDUFV3	XP_005606226.1	Protein	1	0.0640148	15.6214	1	1
chr26_39585914_1081503	chr26	39585914	NDUFV3	NDUFV3	XP_005606226.1	Protein	0.439968	0.0340873	3.71293	0.653936	1
chr26_39585930_1081504	chr26	39585930	NDUFV3	NDUFV3	XP_005606226.1	Protein	0	0	39.0005	1	1
chr26_39586037_1081505	chr26	39586037	NDUFV3	NDUFV3	XP_005606226.1	Protein	0	0	39.0005	1	1
chr26_39586179_1081506	chr26	39586179	NDUFV3	NDUFV3	XP_005606226.1	Protein	0.477609	0.00743001	10.1393	1	1
chr26_39586188_1081507	chr26	39586188	NDUFV3	NDUFV3	XP_005606226.1	Protein	0	0	5.26878	0.483871	1
chr26_39586212_1081508	chr26	39586212	NDUFV3	NDUFV3	XP_005606226.1	Protein	0	0	39.0005	1	1
chr26_39587919_1081522	chr26	39587919	NDUFV3	NDUFV3	XP_005606226.1	Protein	0.439968	0.0340873	3.71293	0.653936	1
chr26_39588660_1081528	chr26	39588660	NDUFV3	NDUFV3	XP_005606226.1	Protein	Inf	0.0256407	Inf	1	1
chr8_15867835_421741	chr8	15867835	ACADS	ACADS	XP_023502789.1	Protein	0.211995	0.00358348	3.10153	0.284982	1
chr8_15868021_421742	chr8	15868021	ACADS	ACADS	XP_023502789.1	Protein	Inf	0.189797	Inf	0.483871	1
chr8_15868308_421743	chr8	15868308	ACADS	ACADS	XP_023502789.1	Protein	0.299711	0.00517144	4.26696	0.599555	1
chr8_15869210_421746	chr8	15869210	ACADS	ACADS	XP_023502789.1	Protein	0.299711	0.00517144	4.26696	0.599555	1
chr8_15878387_421769	chr8	15878387	ACADS,UNC119B	ACADS	XP_023502789.1	Protein	Inf	0.189797	Inf	0.483871	1
chr8_15880217_421770	chr8	15880217	ACADS,UNC119B	ACADS	XP_023502789.1	Protein	3.33655	0.234359	193.37	0.599555	1
chr8_15880218_421771	chr8	15880218	ACADS,UNC119B	ACADS	XP_023502789.1	Protein	3.24134	0.549872	24.8374	0.252413	1
chr6_5217448_305925	chr6	5217448	ATIC	ATIC	XP_023498047.1	Protein	1	0.0640148	15.6214	1	1
chr6_5226204_305933	chr6	5226204	ATIC	ATIC	XP_023498047.1	Protein	Inf	0.0256407	Inf	1	1
chr6_5226290_305934	chr6	5226290	ATIC	ATIC	XP_023498047.1	Protein	1	0.112	8.9286	1	1
chr6_5230169_305953	chr6	5230169	ATIC	ATIC	XP_023498047.1	Protein	1	0.0119603	83.6097	1	1
chr6_5231120_305957	chr6	5231120	ATIC	ATIC	XP_023498047.1	Protein	3.24134	0.549872	24.8374	0.252413	1
chr6_5231124_305958	chr6	5231124	ATIC	ATIC	XP_023498047.1	Protein	3.24134	0.549872	24.8374	0.252413	1
chr6_5240312_305996	chr6	5240312	ATIC	ATIC	XP_023498047.1	Protein	2.09377	0.0986261	134.589	1	1
chr6_5241905_306011	chr6	5241905	ATIC	ATIC	XP_023498047.1	Protein	1.76702	0.312468	11.1437	0.704251	1
chr17_7115535_809612	chr17	7115535	RPL21,LOC111768723,LOC111768728	RPL21	XP_001491540.1	Protein	0.477609	0.00743001	10.1393	1	1
chr9_13568295_462407	chr9	13568295	RPL7,RDH10	RPL7	NP_001157336.1	Protein	2.73451	0.542061	15.4503	0.285163	1
chr9_13569015_462409	chr9	13569015	RPL7,RDH10	RPL7	NP_001157336.1	Protein	1	0.18997	5.26398	1	1
chr9_13569668_462415	chr9	13569668	RPL7,RDH10	RPL7	NP_001157336.1	Protein	0.439968	0.0340873	3.71293	0.653936	1
chr9_13570153_462420	chr9	13570153	RPL7,RDH10	RPL7	NP_001157336.1	Protein	0.209651	0.00381844	2.49213	0.332592	1
chr13_31451957_659422	chr13	31451957	PDXDC1,NTAN1	NTAN1	XP_001488936.3	Protein	1	0.147799	6.76594	1	1
chr13_31452343_659423	chr13	31452343	PDXDC1,NTAN1	NTAN1	XP_001488936.3	Protein	0	0	39.0005	1	1
chr13_31452751_659424	chr13	31452751	PDXDC1,NTAN1	NTAN1	XP_001488936.3	Protein	3.24134	0.549872	24.8374	0.252413	1
chr13_31453703_659427	chr13	31453703	NTAN1,PDXDC1	NTAN1	XP_001488936.3	Protein	2.14525	0.422417	11.9568	0.472548	1
chr13_31461361_659448	chr13	31461361	NTAN1	NTAN1	XP_001488936.3	Protein	0	0	39.0005	1	1
chr11_1140915_547487	chr11	1140915	FASN	FASN	XP_023507486.1	Protein	3.33655	0.234359	193.37	0.599555	1
chr11_1141060_547491	chr11	1141060	FASN	FASN	XP_023507486.1	Protein	0	0	5.26878	0.483871	1
chr11_1150897_547509	chr11	1150897	FASN	FASN	XP_023507486.1	Protein	0.372205	0.0678093	1.84689	0.288973	1
chr11_1150948_547510	chr11	1150948	FASN	FASN	XP_023507486.1	Protein	0	0	39.0005	1	1
chr11_1151284_547511	chr11	1151284	FASN	FASN	XP_023507486.1	Protein	0	0	39.0005	1	1
chr11_1151456_547513	chr11	1151456	FASN	FASN	XP_023507486.1	Protein	Inf	0.0224512	Inf	1	1
chr11_1152813_547514	chr11	1152813	FASN	FASN	XP_023507486.1	Protein	Inf	0.624755	Inf	0.102937	1
chr11_1153688_547516	chr11	1153688	FASN	FASN	XP_023507486.1	Protein	0.152413	0.0127795	1.02368	0.0538021	1
chr11_1154045_547517	chr11	1154045	FASN	FASN	XP_023507486.1	Protein	0	0	39.0005	1	1
chrX_44839568_1186810	chrX	44839568	HUWE1	HUWE1	XP_014584398.2	Protein	0	0	39.0005	1	1
chrX_44840600_1186811	chrX	44840600	HUWE1	HUWE1	XP_014584398.2	Protein	0.700316	0.0843968	5.11657	1	1
chrX_44842984_1186813	chrX	44842984	HUWE1	HUWE1	XP_014584398.2	Protein	0	0	39.0005	1	1
chrX_44894095_1186823	chrX	44894095	HUWE1	HUWE1	XP_014584398.2	Protein	0	0	39.0005	1	1
chrX_44900751_1186827	chrX	44900751	HUWE1	HUWE1	XP_014584398.2	Protein	0	0	39.0005	1	1
chrX_44906690_1186831	chrX	44906690	HUWE1,MIR98	HUWE1	XP_014584398.2	Protein	0	0	39.0005	1	1
chrX_44912678_1186832	chrX	44912678	HUWE1	HUWE1	XP_014584398.2	Protein	0	0	39.0005	1	1
chrX_44913823_1186835	chrX	44913823	HUWE1	HUWE1	XP_014584398.2	Protein	1	0.0640148	15.6214	1	1
chrX_44919158_1186843	chrX	44919158	HUWE1	HUWE1	XP_014584398.2	Protein	0	0	39.0005	1	1
chrX_44919159_1186844	chrX	44919159	HUWE1	HUWE1	XP_014584398.2	Protein	0	0	39.0005	1	1
chrX_44919862_1186847	chrX	44919862	HUWE1	HUWE1	XP_014584398.2	Protein	0	0	39.0005	1	1
chrX_44924832_1186859	chrX	44924832	HUWE1	HUWE1	XP_014584398.2	Protein	0.518592	0.0652219	3.3941	0.685082	1
chrX_15126351_1178252	chrX	15126351	PDHA1	PDHA1	XP_001492207.2	Protein	2.09377	0.0986261	134.589	1	1
chrX_15126357_1178253	chrX	15126357	PDHA1	PDHA1	XP_001492207.2	Protein	2.09377	0.0986261	134.589	1	1
chrX_15140700_1178276	chrX	15140700	PDHA1,MAP3K15	PDHA1	XP_001492207.2	Protein	0.628355	0.0455453	6.43426	1	1
chrX_15141668_1178281	chrX	15141668	PDHA1,MAP3K15	PDHA1	XP_001492207.2	Protein	0.299711	0.00517144	4.26696	0.599555	1
chrX_15141678_1178282	chrX	15141678	PDHA1,MAP3K15	PDHA1	XP_001492207.2	Protein	0.299711	0.00517144	4.26696	0.599555	1
chrX_15142617_1178284	chrX	15142617	MAP3K15,PDHA1	PDHA1	XP_001492207.2	Protein	0.628355	0.0455453	6.43426	1	1
chrX_15142718_1178285	chrX	15142718	MAP3K15,PDHA1	PDHA1	XP_001492207.2	Protein	3.33655	0.234359	193.37	0.599555	1
chrX_57214102_1189525	chrX	57214102	PHKA1	PHKA1	XP_001488221.3	Protein	0.242221	0.0316856	1.39709	0.135052	1
chrX_57216642_1189532	chrX	57216642	PHKA1	PHKA1	XP_001488221.3	Protein	0	0	Inf	1	1
chrX_57233230_1189575	chrX	57233230	PHKA1	PHKA1	XP_001488221.3	Protein	1	0.0119603	83.6097	1	1
chrX_57241508_1189582	chrX	57241508	PHKA1	PHKA1	XP_001488221.3	Protein	3.0693	0.404341	38.1248	0.394389	1
chr8_25002795_429458	chr8	25002795	CLIP1,VPS33A	CLIP1	XP_023502988.1	Protein	0.777733	0.149278	3.93495	1	1
chr8_25003267_429459	chr8	25003267	CLIP1,VPS33A	CLIP1	XP_023502988.1	Protein	0	0	5.26878	0.483871	1
chr8_25045772_429526	chr8	25045772	CLIP1	CLIP1	XP_023502988.1	Protein	0	0	5.26878	0.483871	1
chr8_25048299_429527	chr8	25048299	CLIP1	CLIP1	XP_023502988.1	Protein	0.764199	0.135754	4.12652	1	1
chr8_25048867_429528	chr8	25048867	CLIP1	CLIP1	XP_023502988.1	Protein	0.764199	0.135754	4.12652	1	1
chr8_25054300_429537	chr8	25054300	CLIP1	CLIP1	XP_023502988.1	Protein	0.396428	0.051102	2.43016	0.433148	1
chr8_25085065_429562	chr8	25085065	CLIP1	CLIP1	XP_023502988.1	Protein	0	0	39.0005	1	1
chr7_80861973_396100	chr7	80861973	IPO7,LOC111774351	IPO7	XP_023501795.1	Protein	Inf	0.189797	Inf	0.483871	1
chr7_80863759_396107	chr7	80863759	IPO7,LOC111774512,LOC111774351	IPO7	XP_023501795.1	Protein	Inf	0.0256407	Inf	1	1
chr7_80881970_396130	chr7	80881970	IPO7,LOC111774351	IPO7	XP_023501795.1	Protein	0.477609	0.00743001	10.1393	1	1
chr13_19122426_647606	chr13	19122426	NIPSNAP2	NIPSNAP2	XP_023511322.1	Protein	0	0	39.0005	1	1
chr13_19122519_647607	chr13	19122519	NIPSNAP2	NIPSNAP2	XP_023511322.1	Protein	Inf	1.9273	Inf	0.00679768	1
chr16_39552883_776289	chr16	39552883	IMPDH2,DALRD3,QRICH1,NDUFAF3	IMPDH2	XP_001494600.4	Protein	1	0.0119603	83.6097	1	1
chr10_20248903_513706	chr10	20248903	MYBPC2,SPIB	MYBPC2	XP_023505989.1	Protein	1.68231	0.324272	9.36529	0.715987	1
chr10_20253064_513726	chr10	20253064	MYBPC2	MYBPC2	XP_023505989.1	Protein	Inf	0.189797	Inf	0.483871	1
chr10_20253168_513727	chr10	20253168	MYBPC2	MYBPC2	XP_023505989.1	Protein	1	0.0119603	83.6097	1	1
chr10_20253306_513728	chr10	20253306	MYBPC2	MYBPC2	XP_023505989.1	Protein	1	0.0119603	83.6097	1	1
chr10_20253408_513729	chr10	20253408	MYBPC2	MYBPC2	XP_023505989.1	Protein	1	0.0119603	83.6097	1	1
chr10_20253535_513730	chr10	20253535	MYBPC2	MYBPC2	XP_023505989.1	Protein	0	0	5.26878	0.483871	1
chr10_20253542_513731	chr10	20253542	MYBPC2	MYBPC2	XP_023505989.1	Protein	0	0	5.26878	0.483871	1
chr10_20253636_513732	chr10	20253636	MYBPC2	MYBPC2	XP_023505989.1	Protein	1	0.0119603	83.6097	1	1
chr10_20253768_513733	chr10	20253768	MYBPC2	MYBPC2	XP_023505989.1	Protein	Inf	0.0256407	Inf	1	1
chr10_20253842_513734	chr10	20253842	MYBPC2	MYBPC2	XP_023505989.1	Protein	0	0	39.0005	1	1
chr10_20254035_513735	chr10	20254035	MYBPC2	MYBPC2	XP_023505989.1	Protein	0.299711	0.00517144	4.26696	0.599555	1
chr10_20254584_513738	chr10	20254584	MYBPC2	MYBPC2	XP_023505989.1	Protein	0.299711	0.00517144	4.26696	0.599555	1
chr10_20254711_513739	chr10	20254711	MYBPC2	MYBPC2	XP_023505989.1	Protein	1	0.0119603	83.6097	1	1
chr10_20255160_513741	chr10	20255160	MYBPC2	MYBPC2	XP_023505989.1	Protein	0.299711	0.00517144	4.26696	0.599555	1
chr10_20255164_513742	chr10	20255164	MYBPC2	MYBPC2	XP_023505989.1	Protein	Inf	0.189797	Inf	0.483871	1
chr10_20255283_513743	chr10	20255283	MYBPC2	MYBPC2	XP_023505989.1	Protein	0	0	5.26878	0.483871	1
chr10_20257356_513756	chr10	20257356	MYBPC2	MYBPC2	XP_023505989.1	Protein	0	0	5.26878	0.483871	1
chr10_20264340_513784	chr10	20264340	MYBPC2	MYBPC2	XP_023505989.1	Protein	3.33655	0.234359	193.37	0.599555	1
chr10_20264355_513785	chr10	20264355	MYBPC2	MYBPC2	XP_023505989.1	Protein	0	0	2.32295	0.225806	1
chr10_20264427_513786	chr10	20264427	MYBPC2	MYBPC2	XP_023505989.1	Protein	0.0924392	0.00179212	0.906351	0.0372513	1
chr10_20264434_513787	chr10	20264434	MYBPC2	MYBPC2	XP_023505989.1	Protein	Inf	0.189797	Inf	0.483871	1
chr10_20265521_513789	chr10	20265521	MYBPC2	MYBPC2	XP_023505989.1	Protein	2.27289	0.269329	29.3364	0.653936	1
chr10_20265573_513790	chr10	20265573	MYBPC2	MYBPC2	XP_023505989.1	Protein	0.628355	0.0455453	6.43426	1	1
chr10_20265625_513792	chr10	20265625	MYBPC2	MYBPC2	XP_023505989.1	Protein	1	0.147799	6.76594	1	1
chr10_20265635_513793	chr10	20265635	MYBPC2	MYBPC2	XP_023505989.1	Protein	3.33655	0.234359	193.37	0.599555	1
chr10_20265639_513794	chr10	20265639	MYBPC2	MYBPC2	XP_023505989.1	Protein	0.440303	0.0706534	2.39278	0.457794	1
chr10_20265643_513795	chr10	20265643	MYBPC2	MYBPC2	XP_023505989.1	Protein	Inf	0.189797	Inf	0.483871	1
chr10_20265883_513797	chr10	20265883	MYBPC2	MYBPC2	XP_023505989.1	Protein	2.27289	0.269329	29.3364	0.653936	1
chr10_20266119_513798	chr10	20266119	MYBPC2	MYBPC2	XP_023505989.1	Protein	Inf	0.189797	Inf	0.483871	1
chr10_20266164_513799	chr10	20266164	MYBPC2	MYBPC2	XP_023505989.1	Protein	2.27289	0.269329	29.3364	0.653936	1
chr10_20266224_513800	chr10	20266224	MYBPC2	MYBPC2	XP_023505989.1	Protein	Inf	0.189797	Inf	0.483871	1
chr10_20266404_513801	chr10	20266404	MYBPC2	MYBPC2	XP_023505989.1	Protein	1.63996	0.331028	8.56718	0.722393	1
chr10_20267541_513802	chr10	20267541	MYBPC2	MYBPC2	XP_023505989.1	Protein	2.27289	0.269329	29.3364	0.653936	1
chr10_20267920_513805	chr10	20267920	MYBPC2	MYBPC2	XP_023505989.1	Protein	0.0727115	0.00141734	0.698459	0.0154987	1
chr10_20268105_513808	chr10	20268105	MYBPC2	MYBPC2	XP_023505989.1	Protein	Inf	0.189797	Inf	0.483871	1
chr10_20268187_513809	chr10	20268187	MYBPC2	MYBPC2	XP_023505989.1	Protein	Inf	0.189797	Inf	0.483871	1
chr10_20268386_513810	chr10	20268386	FAM71E1,MYBPC2	MYBPC2	XP_023505989.1	Protein	2.27289	0.269329	29.3364	0.653936	1
chr10_20268602_513811	chr10	20268602	FAM71E1,MYBPC2	MYBPC2	XP_023505989.1	Protein	Inf	0.189797	Inf	0.483871	1
chr10_20268674_513812	chr10	20268674	FAM71E1,MYBPC2	MYBPC2	XP_023505989.1	Protein	2.14525	0.422417	11.9568	0.472548	1
chr10_20268686_513813	chr10	20268686	FAM71E1,MYBPC2	MYBPC2	XP_023505989.1	Protein	Inf	0.189797	Inf	0.483871	1
chr10_20268755_513814	chr10	20268755	FAM71E1,MYBPC2	MYBPC2	XP_023505989.1	Protein	0.0727115	0.00141734	0.698459	0.0154987	1
chr10_20269099_513815	chr10	20269099	FAM71E1,MYBPC2	MYBPC2	XP_023505989.1	Protein	0	0	39.0005	1	1
chr10_20269177_513816	chr10	20269177	FAM71E1,MYBPC2	MYBPC2	XP_023505989.1	Protein	0.628355	0.0455453	6.43426	1	1
chr10_20269330_513817	chr10	20269330	MYBPC2,FAM71E1	MYBPC2	XP_023505989.1	Protein	Inf	0.0256407	Inf	1	1
chr10_20269642_513820	chr10	20269642	MYBPC2,FAM71E1	MYBPC2	XP_023505989.1	Protein	0.0727115	0.00141734	0.698459	0.0154987	1
chr10_20269741_513822	chr10	20269741	FAM71E1,MYBPC2	MYBPC2	XP_023505989.1	Protein	0.0727115	0.00141734	0.698459	0.0154987	1
chr10_20270038_513823	chr10	20270038	FAM71E1,MYBPC2	MYBPC2	XP_023505989.1	Protein	0.628355	0.0455453	6.43426	1	1
chr10_20270145_513824	chr10	20270145	FAM71E1,MYBPC2	MYBPC2	XP_023505989.1	Protein	Inf	0.189797	Inf	0.483871	1
chr10_20270209_513825	chr10	20270209	FAM71E1,MYBPC2	MYBPC2	XP_023505989.1	Protein	0.628355	0.0455453	6.43426	1	1
chr10_20270662_513826	chr10	20270662	FAM71E1,MYBPC2	MYBPC2	XP_023505989.1	Protein	0.628355	0.0455453	6.43426	1	1
chr10_20271760_513828	chr10	20271760	FAM71E1,MYBPC2	MYBPC2	XP_023505989.1	Protein	0	0	39.0005	1	1
chr10_20272017_513830	chr10	20272017	FAM71E1,MYBPC2	MYBPC2	XP_023505989.1	Protein	0	0	39.0005	1	1
chr10_20272241_513831	chr10	20272241	FAM71E1,MYBPC2	MYBPC2	XP_023505989.1	Protein	Inf	0.189797	Inf	0.483871	1
chr2_12960843_101138	chr2	12960843	PRDX1	PRDX1	XP_001496084.1	Protein	1	0.0640148	15.6214	1	1
chr11_48342821_585309	chr11	48342821	SMTNL2	SMTNL2	XP_023509060.1	Protein	0	0	34.1254	0.466667	1
chr11_48348586_585359	chr11	48348586	SMTNL2	SMTNL2	XP_023509060.1	Protein	0.518592	0.0652219	3.3941	0.685082	1
chr11_48348746_585360	chr11	48348746	SMTNL2	SMTNL2	XP_023509060.1	Protein	0.299711	0.00517144	4.26696	0.599555	1
chr11_48348779_585361	chr11	48348779	SMTNL2	SMTNL2	XP_023509060.1	Protein	0	0	39.0005	1	1
chr11_48351152_585379	chr11	48351152	SMTNL2	SMTNL2	XP_023509060.1	Protein	0.764199	0.135754	4.12652	1	1
chr11_48352626_585393	chr11	48352626	SMTNL2	SMTNL2	XP_023509060.1	Protein	Inf	0.0256407	Inf	1	1
chr11_48353006_585395	chr11	48353006	SMTNL2	SMTNL2	XP_023509060.1	Protein	1.35045	0.223386	8.73832	1	1
chr11_48353682_585401	chr11	48353682	SMTNL2	SMTNL2	XP_023509060.1	Protein	0	0	5.26878	0.483871	1
chr11_48354400_585408	chr11	48354400	SMTNL2	SMTNL2	XP_023509060.1	Protein	0.594419	0.106777	3.08384	0.715987	1
chr11_48354518_585410	chr11	48354518	SMTNL2	SMTNL2	XP_023509060.1	Protein	1.68231	0.324272	9.36529	0.715987	1
chr11_48354735_585414	chr11	48354735	SMTNL2	SMTNL2	XP_023509060.1	Protein	1.28579	0.254133	6.69893	1	1
chr11_48354968_585415	chr11	48354968	SMTNL2	SMTNL2	XP_023509060.1	Protein	1	0.112	8.9286	1	1
chr11_48355024_585416	chr11	48355024	SMTNL2	SMTNL2	XP_023509060.1	Protein	0	0	39.0005	1	1
chr11_48355029_585417	chr11	48355029	SMTNL2	SMTNL2	XP_023509060.1	Protein	0	0	39.0005	1	1
chr11_48355237_585418	chr11	48355237	SMTNL2	SMTNL2	XP_023509060.1	Protein	Inf	0.0256407	Inf	1	1
chr11_48355826_585422	chr11	48355826	SMTNL2	SMTNL2	XP_023509060.1	Protein	1.42793	0.195443	11.8488	1	1
chr11_48356173_585428	chr11	48356173	SMTNL2	SMTNL2	XP_023509060.1	Protein	1.42793	0.195443	11.8488	1	1
chr11_48356187_585429	chr11	48356187	SMTNL2	SMTNL2	XP_023509060.1	Protein	0	0	39.0005	1	1
chr11_48356208_585430	chr11	48356208	SMTNL2	SMTNL2	XP_023509060.1	Protein	1	0.112	8.9286	1	1
chr11_48356210_585431	chr11	48356210	SMTNL2	SMTNL2	XP_023509060.1	Protein	Inf	0.0256407	Inf	1	1
chr11_48356316_585432	chr11	48356316	SMTNL2	SMTNL2	XP_023509060.1	Protein	1	0.112	8.9286	1	1
chr11_48356654_585433	chr11	48356654	SMTNL2	SMTNL2	XP_023509060.1	Protein	0.439968	0.0340873	3.71293	0.653936	1
chr11_48356659_585434	chr11	48356659	SMTNL2	SMTNL2	XP_023509060.1	Protein	0	0	39.0005	1	1
chr11_48356788_585436	chr11	48356788	SMTNL2	SMTNL2	XP_023509060.1	Protein	1.42793	0.195443	11.8488	1	1
chr11_48356803_585437	chr11	48356803	SMTNL2	SMTNL2	XP_023509060.1	Protein	1	0.112	8.9286	1	1
chr11_48357454_585443	chr11	48357454	SMTNL2	SMTNL2	XP_023509060.1	Protein	1	0.0119603	83.6097	1	1
chr11_48357468_585444	chr11	48357468	SMTNL2	SMTNL2	XP_023509060.1	Protein	1.59146	0.155418	21.9562	1	1
chr11_48357628_585445	chr11	48357628	SMTNL2	SMTNL2	XP_023509060.1	Protein	1	0.0640148	15.6214	1	1
chr11_48357668_585446	chr11	48357668	SMTNL2	SMTNL2	XP_023509060.1	Protein	1.59146	0.155418	21.9562	1	1
chr11_48357673_585447	chr11	48357673	SMTNL2	SMTNL2	XP_023509060.1	Protein	Inf	0.0256407	Inf	1	1
chr11_48358974_585460	chr11	48358974	SMTNL2	SMTNL2	XP_023509060.1	Protein	0	0	39.0005	1	1
chr11_48359122_585461	chr11	48359122	SMTNL2	SMTNL2	XP_023509060.1	Protein	Inf	0.0256407	Inf	1	1
chr11_48359162_585462	chr11	48359162	SMTNL2	SMTNL2	XP_023509060.1	Protein	1	0.18997	5.26398	1	1
chr11_48359404_585464	chr11	48359404	SMTNL2	SMTNL2	XP_023509060.1	Protein	0.594419	0.106777	3.08384	0.715987	1
chr11_48359553_585465	chr11	48359553	SMTNL2	SMTNL2	XP_023509060.1	Protein	Inf	0.0256407	Inf	1	1
chr11_48359713_585466	chr11	48359713	SMTNL2	SMTNL2	XP_023509060.1	Protein	0	0	39.0005	1	1
chr11_48359792_585467	chr11	48359792	SMTNL2	SMTNL2	XP_023509060.1	Protein	Inf	0.0256407	Inf	1	1
chr11_48359896_585468	chr11	48359896	SMTNL2	SMTNL2	XP_023509060.1	Protein	Inf	0.0256407	Inf	1	1
chr3_88503978_193938	chr3	88503978	UCHL1	UCHL1	NP_001075289.1	Protein	0.609773	0.116725	3.02089	0.722393	1
chr3_88503998_193939	chr3	88503998	UCHL1	UCHL1	NP_001075289.1	Protein	2.09377	0.0986261	134.589	1	1
chr3_88509541_193957	chr3	88509541	UCHL1	UCHL1	NP_001075289.1	Protein	0	0	39.0005	1	1
chr3_88511453_193959	chr3	88511453	UCHL1	UCHL1	NP_001075289.1	Protein	0	0	39.0005	1	1
chrX_56955915_1189401	chrX	56955915	RPS4X	RPS4X	NP_001157422.1	Protein	Inf	0.189797	Inf	0.483871	1
chr6_83784355_348323	chr6	83784355	CAND1	CAND1	XP_023499728.1	Protein	0.566655	0.0989502	2.99678	0.483652	1
chr6_83791938_348328	chr6	83791938	CAND1	CAND1	XP_023499728.1	Protein	1	0.0119603	83.6097	1	1
chr6_83791957_348329	chr6	83791957	CAND1	CAND1	XP_023499728.1	Protein	0	0	39.0005	1	1
chr6_83791958_348330	chr6	83791958	CAND1	CAND1	XP_023499728.1	Protein	0	0	39.0005	1	1
chr6_83792143_348331	chr6	83792143	CAND1	CAND1	XP_023499728.1	Protein	Inf	0.0256407	Inf	1	1
chr6_83795111_348338	chr6	83795111	CAND1	CAND1	XP_023499728.1	Protein	0	0	39.0005	1	1
chr19_21032017_873230	chr19	21032017	NDUFB5,MRPL47	NDUFB5	XP_001495558.1	Protein	0	0	39.0005	1	1
chr19_21039419_873244	chr19	21039419	NDUFB5	NDUFB5	XP_001495558.1	Protein	1	0.0640148	15.6214	1	1
chr19_21041421_873255	chr19	21041421	NDUFB5	NDUFB5	XP_001495558.1	Protein	0	0	39.0005	1	1
chr19_21046447_873281	chr19	21046447	NDUFB5	NDUFB5	XP_001495558.1	Protein	Inf	0.0256407	Inf	1	1
chr19_21046452_873282	chr19	21046452	NDUFB5	NDUFB5	XP_001495558.1	Protein	1	0.0640148	15.6214	1	1
chr19_21046488_873283	chr19	21046488	NDUFB5	NDUFB5	XP_001495558.1	Protein	0	0	39.0005	1	1
chr11_45539942_582058	chr11	45539942	PITPNA,INPP5K	PITPNA	XP_001504370.1	Protein	Inf	0.0224512	Inf	1	1
chr11_45540052_582059	chr11	45540052	PITPNA,INPP5K	PITPNA	XP_001504370.1	Protein	Inf	0.0256407	Inf	1	1
chr11_45540131_582060	chr11	45540131	PITPNA,INPP5K	PITPNA	XP_001504370.1	Protein	Inf	0.0256407	Inf	1	1
chr11_45540249_582061	chr11	45540249	PITPNA,INPP5K	PITPNA	XP_001504370.1	Protein	1	0.0119603	83.6097	1	1
chr11_45540978_582062	chr11	45540978	PITPNA,INPP5K	PITPNA	XP_001504370.1	Protein	1	0.0119603	83.6097	1	1
chr11_45541272_582063	chr11	45541272	PITPNA,INPP5K	PITPNA	XP_001504370.1	Protein	0.628355	0.0455453	6.43426	1	1
chr11_45542056_582068	chr11	45542056	PITPNA,INPP5K	PITPNA	XP_001504370.1	Protein	1.76702	0.312468	11.1437	0.704251	1
chr11_45563971_582117	chr11	45563971	PITPNA	PITPNA	XP_001504370.1	Protein	1.35045	0.223386	8.73832	1	1
chr25_32566510_1058415	chr25	32566510	KYAT1	KYAT1	XP_001499873.3	Protein	1.30856	0.242335	7.36624	1	1
chr25_32566511_1058416	chr25	32566511	KYAT1	KYAT1	XP_001499873.3	Protein	1.30856	0.242335	7.36624	1	1
chr25_32568794_1058430	chr25	32568794	KYAT1	KYAT1	XP_001499873.3	Protein	0.299711	0.00517144	4.26696	0.599555	1
chr25_32569116_1058431	chr25	32569116	KYAT1	KYAT1	XP_001499873.3	Protein	1.30856	0.242335	7.36624	1	1
chr25_32571078_1058437	chr25	32571078	KYAT1	KYAT1	XP_001499873.3	Protein	3.0693	0.404341	38.1248	0.394389	1
chr25_32571094_1058438	chr25	32571094	KYAT1	KYAT1	XP_001499873.3	Protein	3.0693	0.404341	38.1248	0.394389	1
chr25_32577220_1058468	chr25	32577220	KYAT1	KYAT1	XP_001499873.3	Protein	1	0.0119603	83.6097	1	1
chr25_32590966_1058530	chr25	32590966	KYAT1,LRRC8A	KYAT1	XP_001499873.3	Protein	Inf	0.720087	Inf	0.101224	1
chr13_27627094_656625	chr13	27627094	EEF2K	EEF2K	XP_001494206.1	Protein	1	0.0119603	83.6097	1	1
chr13_27627123_656626	chr13	27627123	EEF2K	EEF2K	XP_001494206.1	Protein	1	0.0119603	83.6097	1	1
chr13_27627251_656627	chr13	27627251	EEF2K	EEF2K	XP_001494206.1	Protein	1	0.0119603	83.6097	1	1
chr13_27644946_656649	chr13	27644946	EEF2K	EEF2K	XP_001494206.1	Protein	1	0.0119603	83.6097	1	1
chr13_27649202_656669	chr13	27649202	EEF2K	EEF2K	XP_001494206.1	Protein	0.518592	0.0652219	3.3941	0.685082	1
chr13_27649362_656670	chr13	27649362	EEF2K	EEF2K	XP_001494206.1	Protein	Inf	0.0256407	Inf	1	1
chr13_27651153_656674	chr13	27651153	EEF2K	EEF2K	XP_001494206.1	Protein	1	0.0119603	83.6097	1	1
chr13_27652884_656675	chr13	27652884	EEF2K	EEF2K	XP_001494206.1	Protein	1	0.0119603	83.6097	1	1
chr13_27655523_656682	chr13	27655523	EEF2K	EEF2K	XP_001494206.1	Protein	1	0.0119603	83.6097	1	1
chr13_27669465_656708	chr13	27669465	EEF2K	EEF2K	XP_001494206.1	Protein	1	0.0119603	83.6097	1	1
chr13_27669587_656709	chr13	27669587	EEF2K	EEF2K	XP_001494206.1	Protein	1	0.0119603	83.6097	1	1
chr13_27669851_656710	chr13	27669851	EEF2K	EEF2K	XP_001494206.1	Protein	0.477609	0.00743001	10.1393	1	1
chr13_27669868_656711	chr13	27669868	EEF2K	EEF2K	XP_001494206.1	Protein	0.477609	0.00743001	10.1393	1	1
chr13_27670876_656713	chr13	27670876	EEF2K	EEF2K	XP_001494206.1	Protein	0	0	39.0005	1	1
chr13_27672194_656716	chr13	27672194	EEF2K	EEF2K	XP_001494206.1	Protein	0.477609	0.00743001	10.1393	1	1
chr2_22124320_109451	chr2	22124320	SFPQ	SFPQ	XP_023489426.1	Protein	1	0.147799	6.76594	1	1
chr2_22124852_109452	chr2	22124852	SFPQ	SFPQ	XP_023489426.1	Protein	Inf	0.0256407	Inf	1	1
chr2_22125492_109453	chr2	22125492	SFPQ	SFPQ	XP_023489426.1	Protein	Inf	0.0256407	Inf	1	1
chr2_22126249_109454	chr2	22126249	SFPQ	SFPQ	XP_023489426.1	Protein	1	0.147799	6.76594	1	1
chr2_22126680_109455	chr2	22126680	SFPQ	SFPQ	XP_023489426.1	Protein	0	0	39.0005	1	1
chr2_22128852_109456	chr2	22128852	SFPQ	SFPQ	XP_023489426.1	Protein	2.09377	0.0986261	134.589	1	1
chr2_22129773_109458	chr2	22129773	SFPQ	SFPQ	XP_023489426.1	Protein	0	0	39.0005	1	1
chr2_22129869_109459	chr2	22129869	SFPQ	SFPQ	XP_023489426.1	Protein	0	0	39.0005	1	1
chr2_22130138_109460	chr2	22130138	SFPQ	SFPQ	XP_023489426.1	Protein	0	0	39.0005	1	1
chr2_22131045_109465	chr2	22131045	SFPQ	SFPQ	XP_023489426.1	Protein	0.396428	0.051102	2.43016	0.433148	1
chrX_8060399_1175514	chrX	8060399	HCCS	HCCS	XP_001488473.1	Protein	Inf	0.720087	Inf	0.101224	1
chr19_34660781_879386	chr19	34660781	PPP1R2	PPP1R2	XP_001500872.3	Protein	Inf	0.0256407	Inf	1	1
chr19_34660975_879387	chr19	34660975	PPP1R2	PPP1R2	XP_001500872.3	Protein	0.439968	0.0340873	3.71293	0.653936	1
chr19_34661129_879388	chr19	34661129	PPP1R2	PPP1R2	XP_001500872.3	Protein	0	0	39.0005	1	1
chr19_34661378_879390	chr19	34661378	PPP1R2	PPP1R2	XP_001500872.3	Protein	0	0	5.26878	0.483871	1
chr19_34661599_879391	chr19	34661599	PPP1R2	PPP1R2	XP_001500872.3	Protein	Inf	0.0256407	Inf	1	1
chr19_34661746_879392	chr19	34661746	PPP1R2	PPP1R2	XP_001500872.3	Protein	1	0.0119603	83.6097	1	1
chr19_34662042_879393	chr19	34662042	PPP1R2	PPP1R2	XP_001500872.3	Protein	Inf	0.0256407	Inf	1	1
chr19_34662239_879394	chr19	34662239	PPP1R2	PPP1R2	XP_001500872.3	Protein	0	0	39.0005	1	1
chr19_34662277_879395	chr19	34662277	PPP1R2	PPP1R2	XP_001500872.3	Protein	0	0	39.0005	1	1
chr19_34664964_879406	chr19	34664964	PPP1R2	PPP1R2	XP_001500872.3	Protein	0	0	39.0005	1	1
chr19_34682999_879447	chr19	34682999	PPP1R2	PPP1R2	XP_001500872.3	Protein	0	0	39.0005	1	1
chr28_31689010_1111569	chr28	31689010	RTCB	RTCB	NP_001273787.1	Protein	0	0	39.0005	1	1
chr28_31689808_1111574	chr28	31689808	RTCB	RTCB	NP_001273787.1	Protein	0.764199	0.135754	4.12652	1	1
chr28_31690023_1111575	chr28	31690023	RTCB	RTCB	NP_001273787.1	Protein	0	0	39.0005	1	1
chr28_31703889_1111597	chr28	31703889	RTCB	RTCB	NP_001273787.1	Protein	1	0.0640148	15.6214	1	1
chr23_15720516_992463	chr23	15720516	ANXA1	ANXA1	NP_001075336.1	Protein	0	0	39.0005	1	1
chr23_15721527_992464	chr23	15721527	ANXA1	ANXA1	NP_001075336.1	Protein	0	0	39.0005	1	1
chr4_65750265_232679	chr4	65750265	SEPT7	SEPT7	XP_023495277.1	Protein	1.42793	0.195443	11.8488	1	1
chr4_65756242_232687	chr4	65756242	SEPT7	SEPT7	XP_023495277.1	Protein	0.777733	0.149278	3.93495	1	1
chr4_65769554_232725	chr4	65769554	SEPT7,LOC111773217	SEPT7	XP_023495277.1	Protein	0.777733	0.149278	3.93495	1	1
chr4_65770856_232731	chr4	65770856	SEPT7,LOC111773217	SEPT7	XP_023495277.1	Protein	Inf	0.0256407	Inf	1	1
chr4_65771137_232732	chr4	65771137	SEPT7,LOC111773217	SEPT7	XP_023495277.1	Protein	0	0	39.0005	1	1
chr12_1214467_600382	chr12	1214467	CAT	CAT	XP_001914753.3	Protein	0	0	39.0005	1	1
chr12_1214468_600383	chr12	1214468	CAT	CAT	XP_001914753.3	Protein	0	0	39.0005	1	1
chr12_1214470_600384	chr12	1214470	CAT	CAT	XP_001914753.3	Protein	0	0	39.0005	1	1
chr12_1239038_600427	chr12	1239038	CAT	CAT	XP_001914753.3	Protein	Inf	0.0256407	Inf	1	1
chr12_1243417_600453	chr12	1243417	CAT	CAT	XP_001914753.3	Protein	1.28579	0.254133	6.69893	1	1
chr12_1251376_600490	chr12	1251376	CAT	CAT	XP_001914753.3	Protein	3.33655	0.234359	193.37	0.599555	1
chr12_1251409_600491	chr12	1251409	CAT	CAT	XP_001914753.3	Protein	3.33655	0.234359	193.37	0.599555	1
chr12_1255502_600524	chr12	1255502	CAT	CAT	XP_001914753.3	Protein	Inf	0.189797	Inf	0.483871	1
chr12_1255521_600525	chr12	1255521	CAT	CAT	XP_001914753.3	Protein	Inf	0.0256407	Inf	1	1
chr12_1258125_600545	chr12	1258125	CAT	CAT	XP_001914753.3	Protein	1	0.0119603	83.6097	1	1
chr11_44927069_581300	chr11	44927069	GLOD4,GEMIN4,LOC100072280	GLOD4	XP_001504313.2	Protein	Inf	0.0256407	Inf	1	1
chr11_44927863_581301	chr11	44927863	GLOD4,GEMIN4,LOC100072280	GLOD4	XP_001504313.2	Protein	0.628355	0.0455453	6.43426	1	1
chr11_6606821_554635	chr11	6606821	GRB2	GRB2	NP_001270013.1	Protein	0	0	39.0005	1	1
chr11_6606825_554636	chr11	6606825	GRB2	GRB2	NP_001270013.1	Protein	Inf	0.430487	Inf	0.225806	1
chr11_6606890_554637	chr11	6606890	GRB2	GRB2	NP_001270013.1	Protein	1	0.0119603	83.6097	1	1
chr11_6606921_554638	chr11	6606921	GRB2	GRB2	NP_001270013.1	Protein	0	0	39.0005	1	1
chr11_6607318_554639	chr11	6607318	GRB2	GRB2	NP_001270013.1	Protein	0	0	39.0005	1	1
chr11_6607408_554640	chr11	6607408	GRB2	GRB2	NP_001270013.1	Protein	0	0	39.0005	1	1
chr11_6607528_554641	chr11	6607528	GRB2	GRB2	NP_001270013.1	Protein	1.27562	0.259803	6.41698	1	1
chr11_6607658_554642	chr11	6607658	GRB2	GRB2	NP_001270013.1	Protein	0	0	39.0005	1	1
chr11_6607765_554643	chr11	6607765	GRB2	GRB2	NP_001270013.1	Protein	1.27562	0.259803	6.41698	1	1
chr11_6608130_554644	chr11	6608130	GRB2	GRB2	NP_001270013.1	Protein	0	0	39.0005	1	1
chr15_80120563_749557	chr15	80120563	DDX1	DDX1	XP_001502097.3	Protein	0	0	5.26878	0.483871	1
chr15_80134868_749580	chr15	80134868	DDX1	DDX1	XP_001502097.3	Protein	1.76702	0.312468	11.1437	0.704251	1
chr15_80137706_749591	chr15	80137706	DDX1	DDX1	XP_001502097.3	Protein	1.35045	0.223386	8.73832	1	1
chr8_3285820_410031	chr8	3285820	LOC100053419,CABIN1,LOC100053468	LOC100053419	XP_001489419.3	Protein	0	0	2.32295	0.225806	1
chr8_3285880_410032	chr8	3285880	LOC100053419,CABIN1,LOC100053468	LOC100053419	XP_001489419.3	Protein	0	0	39.0005	1	1
chr8_3285881_410033	chr8	3285881	LOC100053419,CABIN1,LOC100053468	LOC100053419	XP_001489419.3	Protein	0	0	39.0005	1	1
chr8_3285901_410034	chr8	3285901	LOC100053419,CABIN1,LOC100053468	LOC100053419	XP_001489419.3	Protein	Inf	0.189797	Inf	0.483871	1
chr5_50582070_284181	chr5	50582070	CSDE1	CSDE1	XP_001917791.2	Protein	0	0	39.0005	1	1
chr5_50582072_284182	chr5	50582072	CSDE1	CSDE1	XP_001917791.2	Protein	0	0	39.0005	1	1
chr5_50598664_284215	chr5	50598664	CSDE1	CSDE1	XP_001917791.2	Protein	0.308514	0.0402619	1.81861	0.252413	1
chr5_50604082_284229	chr5	50604082	CSDE1	CSDE1	XP_001917791.2	Protein	Inf	0.189797	Inf	0.483871	1
chr5_50607143_284232	chr5	50607143	CSDE1	CSDE1	XP_001917791.2	Protein	0	0	39.0005	1	1
chr5_50617622_284249	chr5	50617622	CSDE1,NRAS	CSDE1	XP_001917791.2	Protein	Inf	0.0256407	Inf	1	1
chr5_40515564_278604	chr5	40515564	S100A1,S100A13	S100A1	XP_005610159.1	Protein	0	0	39.0005	1	1
chr24_42272353_1033651	chr24	42272353	EML1	EML1	XP_023484145.1	Protein	0.700316	0.0843968	5.11657	1	1
chr24_42317996_1033694	chr24	42317996	EML1	EML1	XP_023484145.1	Protein	0	0	39.0005	1	1
chr24_42317999_1033695	chr24	42317999	EML1	EML1	XP_023484145.1	Protein	Inf	0.189797	Inf	0.483871	1
chr24_42318064_1033696	chr24	42318064	EML1	EML1	XP_023484145.1	Protein	0	0	39.0005	1	1
chr24_42341283_1033767	chr24	42341283	EML1	EML1	XP_023484145.1	Protein	Inf	0.0256407	Inf	1	1
chr24_42342842_1033774	chr24	42342842	EML1	EML1	XP_023484145.1	Protein	Inf	0.0256407	Inf	1	1
chr24_42344234_1033776	chr24	42344234	EML1	EML1	XP_023484145.1	Protein	1	0.0640148	15.6214	1	1
chr24_42345032_1033779	chr24	42345032	EML1	EML1	XP_023484145.1	Protein	Inf	0.0256407	Inf	1	1
chr24_42345740_1033780	chr24	42345740	EML1	EML1	XP_023484145.1	Protein	Inf	0.0256407	Inf	1	1
chr24_42346106_1033784	chr24	42346106	EML1	EML1	XP_023484145.1	Protein	2.14525	0.422417	11.9568	0.472548	1
chr24_42346114_1033785	chr24	42346114	EML1	EML1	XP_023484145.1	Protein	2.14525	0.422417	11.9568	0.472548	1
chr24_42346367_1033786	chr24	42346367	EML1	EML1	XP_023484145.1	Protein	Inf	0.0256407	Inf	1	1
chrX_19101997_1179326	chrX	19101997	APOO,LOC111771496	APOO	XP_014584276.1	Protein	1.68231	0.324272	9.36529	0.715987	1
chrX_19117565_1179347	chrX	19117565	APOO	APOO	XP_014584276.1	Protein	0	0	5.26878	0.483871	1
chr11_40367401_577017	chr11	40367401	PSMD11,CDK5R1	PSMD11	XP_023508807.1	Protein	0	0	5.26878	0.483871	1
chr16_84230018_802089	chr16	84230018	PFN2,RNF13	PFN2	XP_023476867.1	Protein	0	0	39.0005	1	1
chr16_84232560_802091	chr16	84232560	PFN2	PFN2	XP_023476867.1	Protein	0.594419	0.106777	3.08384	0.715987	1
chr16_84232986_802093	chr16	84232986	PFN2	PFN2	XP_023476867.1	Protein	1	0.0119603	83.6097	1	1
chr16_84233754_802097	chr16	84233754	PFN2	PFN2	XP_023476867.1	Protein	0.396428	0.051102	2.43016	0.433148	1
chr16_84234158_802098	chr16	84234158	PFN2	PFN2	XP_023476867.1	Protein	0.609773	0.116725	3.02089	0.722393	1
chr1_115443019_54321	chr1	115443019	FAH	FAH	XP_001487884.1	Protein	0	0	39.0005	1	1
