# Supplementary material for: Integrated proteomic and transcriptomic profiling identifies aberrant gene and protein expression in the sarcomere, mitochondrial complex I, and the extracellular matrix in Warmblood horses with myofibrillar myopathy
Source: BMC Genomics. 2021 Jun 11;22:438. doi: 10.1186/s12864-021-07758-0 (PMC8194174; doi:10.1186/s12864-021-07758-0)
Supplement: Supplementary file 4 — Additional file 4. Gene Ontology (GO) and Reactome enrichment analyses for transcriptomics, proteomics and merged data. [file 12864_2021_7758_MOESM4_ESM.xlsx]

## Sheet: Sheet1
Enrichment type	ID	Description	GeneRatio	BgRatio	pvalue	p.adjust	qvalue	geneID	Count
GO Cellular location (DEG+DEP)	GO:0044449	contractile fiber part	16/121	188/11339	1.34482e-10	2.50611e-08	1.97436e-08	PDE4B/MYH3/MYBPC1/SYNPO2/SYNM/PDLIM3/SMTNL1/SYNPO2L/JPH1/KLHL41/TNNT1/NEB/SYNPO/MYBPC2/CSRP3/S100A1	16
	GO:0030016	myofibril	16/121	190/11339	1.57617e-10	2.50611e-08	1.97436e-08	PDE4B/MYH3/MYBPC1/SYNPO2/SYNM/PDLIM3/SMTNL1/SYNPO2L/JPH1/KLHL41/TNNT1/NEB/SYNPO/MYBPC2/CSRP3/S100A1	16
	GO:0030017	sarcomere	15/121	171/11339	3.45825e-10	2.90169e-08	2.286e-08	PDE4B/MYH3/MYBPC1/SYNPO2/PDLIM3/SMTNL1/SYNPO2L/JPH1/KLHL41/TNNT1/NEB/SYNPO/MYBPC2/CSRP3/S100A1	15
	GO:0043292	contractile fiber	16/121	201/11339	3.64992e-10	2.90169e-08	2.286e-08	PDE4B/MYH3/MYBPC1/SYNPO2/SYNM/PDLIM3/SMTNL1/SYNPO2L/JPH1/KLHL41/TNNT1/NEB/SYNPO/MYBPC2/CSRP3/S100A1	16
	GO:0031674	I band	12/121	118/11339	4.13058e-09	2.62705e-07	2.06964e-07	PDE4B/MYBPC1/SYNPO2/PDLIM3/SMTNL1/SYNPO2L/JPH1/NEB/SYNPO/MYBPC2/CSRP3/S100A1	12
	GO:0030018	Z disc	11/121	107/11339	1.6871e-08	8.94162e-07	7.04438e-07	PDE4B/MYBPC1/SYNPO2/PDLIM3/SYNPO2L/JPH1/NEB/SYNPO/MYBPC2/CSRP3/S100A1	11
	GO:0060205	cytoplasmic vesicle lumen	13/121	252/11339	2.75533e-06	0.000114428	9.01482e-05	AMPD3/THBS1/HBB/APOA1/FGG/NIT2/FGA/HUWE1/IMPDH2/FGB/CAND1/CAT/PSMD11	13
	GO:0031983	vesicle lumen	13/121	253/11339	2.87868e-06	0.000114428	9.01482e-05	AMPD3/THBS1/HBB/APOA1/FGG/NIT2/FGA/HUWE1/IMPDH2/FGB/CAND1/CAT/PSMD11	13
	GO:0031430	M band	5/121	27/11339	8.51995e-06	0.000301038	0.000237163	MYBPC1/SMTNL1/KLHL41/MYBPC2/S100A1	5
	GO:0034774	secretory granule lumen	12/121	241/11339	9.76349e-06	0.000310479	0.000244601	AMPD3/THBS1/APOA1/FGG/NIT2/FGA/HUWE1/IMPDH2/FGB/CAND1/CAT/PSMD11	12
	GO:0031672	A band	5/121	36/11339	3.68476e-05	0.00106523	0.000839208	MYBPC1/SMTNL1/KLHL41/MYBPC2/S100A1	5
	GO:0009897	external side of plasma membrane	9/121	157/11339	4.47922e-05	0.00118699	0.000935136	THBS1/NCAM1/CCR7/FGG/P4HB/CDH13/FGA/FGB/ANXA1	9
	GO:1990204	oxidoreductase complex	7/121	93/11339	5.87221e-05	0.00143643	0.00113165	NDUFS1/ND4/P4HB/NDUFV3/PDHA1/NDUFA13/NDUFB5	7
	GO:0062023	collagen-containing extracellular matrix	11/121	248/11339	6.72496e-05	0.00152753	0.00120341	THBS1/NCAM1/TECTA/TNC/ELN/APOA1/FGG/CDH13/FGA/FGB/ANXA1	11
	GO:0015629	actin cytoskeleton	14/121	410/11339	0.000116379	0.00246723	0.00194373	MYH3/MYBPC1/SYNPO2/PDLIM3/SMTNL1/SYNPO2L/SPTB/TNNT1/NEB/SYNPO/MYBPC2/SMTNL2/ANXA1/SEPT7	14
	GO:0005747	mitochondrial respiratory chain complex I	5/121	48/11339	0.000151117	0.00266973	0.00210326	NDUFS1/ND4/NDUFV3/NDUFA13/NDUFB5	5
	GO:0030964	NADH dehydrogenase complex	5/121	48/11339	0.000151117	0.00266973	0.00210326	NDUFS1/ND4/NDUFV3/NDUFA13/NDUFB5	5
	GO:0045271	respiratory chain complex I	5/121	48/11339	0.000151117	0.00266973	0.00210326	NDUFS1/ND4/NDUFV3/NDUFA13/NDUFB5	5
	GO:1904813	ficolin-1-rich granule lumen	7/121	109/11339	0.000160492	0.00268613	0.00211619	AMPD3/HBB/HUWE1/IMPDH2/CAND1/CAT/PSMD11	7
	GO:0016529	sarcoplasmic reticulum	5/121	57/11339	0.000342337	0.00524679	0.00413352	THBS1/TRDN/JPH1/KLHL41/S100A1	5
	GO:0098552	side of membrane	11/121	299/11339	0.000346486	0.00524679	0.00413352	THBS1/NCAM1/CCR7/SPTB/FGG/P4HB/CDH13/BCAP31/FGA/FGB/ANXA1	11
	GO:0016528	sarcoplasm	5/121	66/11339	0.000677012	0.00978591	0.00770952	THBS1/TRDN/JPH1/KLHL41/S100A1	5
	GO:0031012	extracellular matrix	11/121	327/11339	0.000733713	0.0101444	0.00799193	THBS1/NCAM1/TECTA/TNC/ELN/APOA1/FGG/CDH13/FGA/FGB/ANXA1	11
	GO:0098803	respiratory chain complex	5/121	69/11339	0.000830017	0.0109977	0.00866421	NDUFS1/ND4/NDUFV3/NDUFA13/NDUFB5	5
	GO:0101002	ficolin-1-rich granule	7/121	147/11339	0.000983091	0.0119404	0.00940686	AMPD3/HBB/HUWE1/IMPDH2/CAND1/CAT/PSMD11	7
	GO:0005746	mitochondrial respiratory chain	5/121	72/11339	0.00100744	0.0119404	0.00940686	NDUFS1/ND4/NDUFV3/NDUFA13/NDUFB5	5
	GO:0032982	myosin filament	3/121	19/11339	0.00101381	0.0119404	0.00940686	MYH3/MYBPC1/MYBPC2	3
	GO:0072562	blood microparticle	5/121	76/11339	0.00128602	0.0146055	0.0115065	HBB/APOA1/FGG/FGA/FGB	5
	GO:0070469	respiratory chain	5/121	77/11339	0.00136376	0.0149543	0.0117813	NDUFS1/ND4/NDUFV3/NDUFA13/NDUFB5	5
	GO:0098800	inner mitochondrial membrane protein complex	6/121	118/11339	0.00162539	0.0172291	0.0135734	NDUFS1/ND4/NDUFV3/NDUFA13/NDUFB5/APOO	6
	GO:0005925	focal adhesion	11/121	373/11339	0.00211295	0.0216747	0.0170758	TNC/SYNPO2/RPS9/P4HB/CLTC/RPS3/CDH13/RPL7/RPS4X/ANXA1/CAT	11
	GO:0005924	cell-substrate adherens junction	11/121	376/11339	0.00224925	0.0223519	0.0176093	TNC/SYNPO2/RPS9/P4HB/CLTC/RPS3/CDH13/RPL7/RPS4X/ANXA1/CAT	11
	GO:0030055	cell-substrate junction	11/121	378/11339	0.00234403	0.0225879	0.0177952	TNC/SYNPO2/RPS9/P4HB/CLTC/RPS3/CDH13/RPL7/RPS4X/ANXA1/CAT	11
	GO:0005865	striated muscle thin filament	3/121	27/11339	0.0028759	0.0268981	0.0211908	MYBPC1/TNNT1/MYBPC2	3
	GO:0036379	myofilament	3/121	28/11339	0.00319614	0.0290393	0.0228777	MYBPC1/TNNT1/MYBPC2	3
	GO:0031093	platelet alpha granule lumen	4/121	58/11339	0.00335731	0.0296562	0.0233637	THBS1/FGG/FGA/FGB	4
	GO:0043209	myelin sheath	6/121	139/11339	0.0036977	0.0317802	0.0250371	NDUFS1/AKR1B1/PDHA1/PRDX1/UCHL1/PITPNA	6
	GO:0022626	cytosolic ribosome	5/121	101/11339	0.00446614	0.0364488	0.028715	RPS9/RPS3/RPL21/RPL7/RPS4X	5
	GO:0005912	adherens junction	12/121	472/11339	0.00450133	0.0364488	0.028715	TNC/SYNPO2/SYNM/RPS9/P4HB/CLTC/RPS3/CDH13/RPL7/RPS4X/ANXA1/CAT	12
	GO:0044455	mitochondrial membrane part	7/121	193/11339	0.00458475	0.0364488	0.028715	NDUFS1/ND4/COQ5/NDUFV3/NDUFA13/NDUFB5/APOO	7
	GO:0070161	anchoring junction	12/121	480/11339	0.00513889	0.0398577	0.0314006	TNC/SYNPO2/SYNM/RPS9/P4HB/CLTC/RPS3/CDH13/RPL7/RPS4X/ANXA1/CAT	12
	GO:0005844	polysome	4/121	66/11339	0.00534314	0.0404552	0.0318714	RPS3/EIF4B/RPL7/RPS4X	4
	GO:0033017	sarcoplasmic reticulum membrane	3/121	34/11339	0.00557334	0.0412168	0.0324713	TRDN/JPH1/KLHL41	3
	GO:0034362	low-density lipoprotein particle	2/121	12/11339	0.00695048	0.0491167	0.038695	APOA1/APOO	2
	GO:0071682	endocytic vesicle lumen	2/121	12/11339	0.00695048	0.0491167	0.038695	HBB/APOA1	2
GO Biological function (DEG+DEP)	GO:0010035	response to inorganic substance	17/117	383/10888	6.47892e-07	0.0009351	0.000803137	THBS1/KLF4/HBB/TXNIP/CCR7/GOT1/FGG/HNRNPA1/RPS3/AKR1B1/FGA/ATIC/FGB/PRDX1/EEF2K/ANXA1/CAT	17
	GO:0034114	regulation of heterotypic cell-cell adhesion	5/117	17/10888	7.33987e-07	0.0009351	0.000803137	KLF4/APOA1/FGG/FGA/FGB	5
	GO:0055002	striated muscle cell development	10/117	131/10888	1.34992e-06	0.00114653	0.000984728	MYH3/MYBPC1/ALPK3/LMNA/KLHL41/TNNT1/NEB/MYBPC2/UCHL1/CSRP3	10
	GO:0055001	muscle cell development	10/117	143/10888	3.001e-06	0.00169805	0.00145841	MYH3/MYBPC1/ALPK3/LMNA/KLHL41/TNNT1/NEB/MYBPC2/UCHL1/CSRP3	10
	GO:0030239	myofibril assembly	7/117	60/10888	3.33212e-06	0.00169805	0.00145841	MYH3/MYBPC1/KLHL41/TNNT1/NEB/MYBPC2/CSRP3	7
	GO:0009126	purine nucleoside monophosphate metabolic process	12/117	237/10888	8.71924e-06	0.00370277	0.00318023	AMPD3/PFKFB3/MYH3/DDIT4/NDUFS1/NT5C1A/ND4/NDUFV3/ATIC/NIPSNAP2/IMPDH2/NDUFB5	12
	GO:0045907	positive regulation of vasoconstriction	4/117	15/10888	1.57774e-05	0.00536799	0.00461045	SMTNL1/FGG/FGA/FGB	4
	GO:1901654	response to ketone	9/117	138/10888	1.6854e-05	0.00536799	0.00461045	THBS1/CDKN1A/KLF4/TXNIP/CCR7/TNC/DDIT4/KLF9/AKR1B1	9
	GO:0031639	plasminogen activation	4/117	16/10888	2.08624e-05	0.00590638	0.00507286	THBS1/FGG/FGA/FGB	4
	GO:0009123	nucleoside monophosphate metabolic process	12/117	266/10888	2.76915e-05	0.00605666	0.00520193	AMPD3/PFKFB3/MYH3/DDIT4/NDUFS1/NT5C1A/ND4/NDUFV3/ATIC/NIPSNAP2/IMPDH2/NDUFB5	12
	GO:0030049	muscle filament sliding	5/117	34/10888	2.85243e-05	0.00605666	0.00520193	MYH3/MYBPC1/TNNT1/NEB/MYBPC2	5
	GO:0033275	actin-myosin filament sliding	5/117	34/10888	2.85243e-05	0.00605666	0.00520193	MYH3/MYBPC1/TNNT1/NEB/MYBPC2	5
	GO:0006163	purine nucleotide metabolic process	15/117	412/10888	3.34011e-05	0.00627865	0.0053926	AMPD3/PDE4B/PFKFB3/MYH3/DDIT4/NDUFS1/NT5C1A/ND4/NDUFV3/ATIC/FASN/PDHA1/NIPSNAP2/IMPDH2/NDUFB5	15
	GO:0042730	fibrinolysis	4/117	18/10888	3.44981e-05	0.00627865	0.0053926	THBS1/FGG/FGA/FGB	4
	GO:0009167	purine ribonucleoside monophosphate metabolic process	11/117	236/10888	4.51991e-05	0.00722823	0.00620817	AMPD3/PFKFB3/MYH3/DDIT4/NDUFS1/ND4/NDUFV3/ATIC/NIPSNAP2/IMPDH2/NDUFB5	11
	GO:0072593	reactive oxygen species metabolic process	10/117	195/10888	4.564e-05	0.00722823	0.00620817	THBS1/CDKN1A/KLF4/HBB/DDIT4/NDUFS1/NDUFA13/PRDX1/CAT/GRB2	10
	GO:0010927	cellular component assembly involved in morphogenesis	7/117	90/10888	4.94406e-05	0.00722823	0.00620817	MYH3/MYBPC1/KLHL41/TNNT1/NEB/MYBPC2/CSRP3	7
	GO:0055013	cardiac muscle cell development	6/117	63/10888	5.58344e-05	0.00722823	0.00620817	MYBPC1/ALPK3/LMNA/NEB/MYBPC2/CSRP3	6
	GO:0045214	sarcomere organization	5/117	39/10888	5.65469e-05	0.00722823	0.00620817	MYH3/MYBPC1/KLHL41/TNNT1/MYBPC2	5
	GO:0044270	cellular nitrogen compound catabolic process	16/117	485/10888	5.89704e-05	0.00722823	0.00620817	AMPD3/PDE4B/PFKFB3/DDIT4/NT5C1A/ALDH6A1/RPS9/RNH1/TST/LRPPRC/RPS3/RPL21/RPL7/RPS4X/KYAT1/CSDE1	16
	GO:0003012	muscle system process	13/117	335/10888	6.07709e-05	0.00722823	0.00620817	PDE4B/KLF4/MYH3/MYBPC1/TRDN/SYNM/SLMAP/LMNA/KLHL41/TNNT1/NEB/MYBPC2/CSRP3	13
	GO:0034113	heterotypic cell-cell adhesion	5/117	40/10888	6.40742e-05	0.00722823	0.00620817	KLF4/APOA1/FGG/FGA/FGB	5
	GO:0072521	purine-containing compound metabolic process	15/117	439/10888	6.90002e-05	0.00722823	0.00620817	AMPD3/PDE4B/PFKFB3/MYH3/DDIT4/NDUFS1/NT5C1A/ND4/NDUFV3/ATIC/FASN/PDHA1/NIPSNAP2/IMPDH2/NDUFB5	15
	GO:0009161	ribonucleoside monophosphate metabolic process	11/117	248/10888	7.08337e-05	0.00722823	0.00620817	AMPD3/PFKFB3/MYH3/DDIT4/NDUFS1/ND4/NDUFV3/ATIC/NIPSNAP2/IMPDH2/NDUFB5	11
	GO:0031032	actomyosin structure organization	9/117	167/10888	7.58513e-05	0.00722823	0.00620817	MYH3/MYBPC1/APOA1/KLHL41/TNNT1/NEB/MYBPC2/CSRP3/PFN2	9
	GO:0009150	purine ribonucleotide metabolic process	14/117	392/10888	7.66054e-05	0.00722823	0.00620817	AMPD3/PDE4B/PFKFB3/MYH3/DDIT4/NDUFS1/ND4/NDUFV3/ATIC/FASN/PDHA1/NIPSNAP2/IMPDH2/NDUFB5	14
	GO:0042737	drug catabolic process	6/117	67/10888	7.91954e-05	0.00722823	0.00620817	AMPD3/HBB/PRDX1/KYAT1/CAT/FAH	6
	GO:1902905	positive regulation of supramolecular fiber organization	9/117	168/10888	7.94311e-05	0.00722823	0.00620817	CCR7/SYNPO2/APOA1/SYNPO2L/RPS3/SYNPO/CLIP1/GRB2/PFN2	9
	GO:0055006	cardiac cell development	6/117	69/10888	9.34873e-05	0.00787421	0.00676299	MYBPC1/ALPK3/LMNA/NEB/MYBPC2/CSRP3	6
	GO:0055003	cardiac myofibril assembly	4/117	23/10888	9.57706e-05	0.00787421	0.00676299	MYBPC1/NEB/MYBPC2/CSRP3	4
	GO:0051146	striated muscle cell differentiation	10/117	213/10888	9.58009e-05	0.00787421	0.00676299	MYH3/MYBPC1/ALPK3/LMNA/KLHL41/TNNT1/NEB/MYBPC2/UCHL1/CSRP3	10
	GO:0006936	muscle contraction	11/117	260/10888	0.000108064	0.00860463	0.00739032	PDE4B/MYH3/MYBPC1/TRDN/SYNM/SLMAP/KLHL41/TNNT1/NEB/MYBPC2/CSRP3	11
	GO:0009259	ribonucleotide metabolic process	14/117	407/10888	0.000114219	0.00872559	0.00749421	AMPD3/PDE4B/PFKFB3/MYH3/DDIT4/NDUFS1/ND4/NDUFV3/ATIC/FASN/PDHA1/NIPSNAP2/IMPDH2/NDUFB5	14
	GO:0097190	apoptotic signaling pathway	15/117	460/10888	0.000116432	0.00872559	0.00749421	CHAC1/THBS1/CDKN1A/NR4A2/DDIT4/ATF3/LMNA/FGG/P4HB/RPS3/BCAP31/FGA/NDUFA13/FGB/SFPQ	15
	GO:2001233	regulation of apoptotic signaling pathway	12/117	313/10888	0.000132796	0.00966756	0.00830326	THBS1/NR4A2/ATF3/LMNA/FGG/P4HB/RPS3/BCAP31/FGA/NDUFA13/FGB/SFPQ	12
	GO:1902041	regulation of extrinsic apoptotic signaling pathway via death domain receptors	5/117	47/10888	0.000140687	0.00995751	0.00855229	THBS1/ATF3/FGG/FGA/FGB	5
	GO:0007015	actin filament organization	12/117	320/10888	0.000163357	0.0111964	0.00961636	CCR7/MYBPC1/SYNPO2/PDLIM3/APOA1/SYNPO2L/SPTB/NEB/SYNPO/MYBPC2/GRB2/PFN2	12
	GO:0019693	ribose phosphate metabolic process	14/117	422/10888	0.00016698	0.0111964	0.00961636	AMPD3/PDE4B/PFKFB3/MYH3/DDIT4/NDUFS1/ND4/NDUFV3/ATIC/FASN/PDHA1/NIPSNAP2/IMPDH2/NDUFB5	14
	GO:0051495	positive regulation of cytoskeleton organization	9/117	186/10888	0.000172673	0.0112813	0.00968928	CCR7/SYNPO2/APOA1/SYNPO2L/RPS3/SYNPO/CLIP1/GRB2/PFN2	9
	GO:0009205	purine ribonucleoside triphosphate metabolic process	10/117	231/10888	0.0001866	0.0118864	0.010209	AMPD3/PFKFB3/MYH3/DDIT4/NDUFS1/ND4/NDUFV3/NIPSNAP2/IMPDH2/NDUFB5	10
	GO:0046700	heterocycle catabolic process	15/117	483/10888	0.000198997	0.0123669	0.0106217	AMPD3/PDE4B/PFKFB3/DDIT4/NT5C1A/ALDH6A1/RPS9/RNH1/LRPPRC/RPS3/RPL21/RPL7/RPS4X/KYAT1/CSDE1	15
	GO:0009199	ribonucleoside triphosphate metabolic process	10/117	237/10888	0.000229668	0.0137619	0.0118198	AMPD3/PFKFB3/MYH3/DDIT4/NDUFS1/ND4/NDUFV3/NIPSNAP2/IMPDH2/NDUFB5	10
	GO:0009144	purine nucleoside triphosphate metabolic process	10/117	238/10888	0.000237601	0.0137619	0.0118198	AMPD3/PFKFB3/MYH3/DDIT4/NDUFS1/ND4/NDUFV3/NIPSNAP2/IMPDH2/NDUFB5	10
	GO:0042692	muscle cell differentiation	11/117	285/10888	0.000241498	0.0137619	0.0118198	MYH3/HEY1/MYBPC1/ALPK3/LMNA/KLHL41/TNNT1/NEB/MYBPC2/UCHL1/CSRP3	11
	GO:0019439	aromatic compound catabolic process	15/117	492/10888	0.000243047	0.0137619	0.0118198	AMPD3/PDE4B/PFKFB3/DDIT4/NT5C1A/RPS9/RNH1/LRPPRC/RPS3/RPL21/RPL7/RPS4X/KYAT1/CSDE1/FAH	15
	GO:0009636	response to toxic substance	12/117	341/10888	0.000293718	0.0162694	0.0139734	CDKN1A/KLF4/HBB/TXNIP/NR4A2/TNC/ND4/HNRNPA1/RPS3/PRDX1/ANXA1/CAT	12
	GO:0031638	zymogen activation	4/117	31/10888	0.000318477	0.0169058	0.01452	THBS1/FGG/FGA/FGB	4
	GO:1900026	positive regulation of substrate adhesion-dependent cell spreading	4/117	31/10888	0.000318477	0.0169058	0.01452	APOA1/FGG/FGA/FGB	4
	GO:0046034	ATP metabolic process	9/117	204/10888	0.00034361	0.0178677	0.0153462	AMPD3/PFKFB3/MYH3/DDIT4/NDUFS1/ND4/NDUFV3/NIPSNAP2/NDUFB5	9
	GO:0032233	positive regulation of actin filament bundle assembly	5/117	57/10888	0.000352589	0.017968	0.0154323	SYNPO2/APOA1/SYNPO2L/SYNPO/PFN2	5
	GO:0051187	cofactor catabolic process	4/117	32/10888	0.000360973	0.0180345	0.0154894	CHAC1/HBB/PRDX1/CAT	4
	GO:0070252	actin-mediated cell contraction	6/117	89/10888	0.000380756	0.018657	0.0160241	PDE4B/MYH3/MYBPC1/TNNT1/NEB/MYBPC2	6
	GO:0009141	nucleoside triphosphate metabolic process	10/117	254/10888	0.000399402	0.0192015	0.0164917	AMPD3/PFKFB3/MYH3/DDIT4/NDUFS1/ND4/NDUFV3/NIPSNAP2/IMPDH2/NDUFB5	10
	GO:0019229	regulation of vasoconstriction	4/117	33/10888	0.000407378	0.0192222	0.0165095	SMTNL1/FGG/FGA/FGB	4
	GO:0044057	regulation of system process	12/117	355/10888	0.000422931	0.0195296	0.0167735	PDE4B/KLF4/TRDN/SMTNL1/APOA1/LMNA/FGG/TNNT1/FGA/FGB/CSRP3/S100A1	12
	GO:0055007	cardiac muscle cell differentiation	6/117	91/10888	0.000429221	0.0195296	0.0167735	MYBPC1/ALPK3/LMNA/NEB/MYBPC2/CSRP3	6
	GO:0010257	NADH dehydrogenase complex assembly	5/117	60/10888	0.000448286	0.0196937	0.0169145	NDUFS1/ND4/NDUFV3/NDUFA13/NDUFB5	5
	GO:0032981	mitochondrial respiratory chain complex I assembly	5/117	60/10888	0.000448286	0.0196937	0.0169145	NDUFS1/ND4/NDUFV3/NDUFA13/NDUFB5	5
	GO:2001257	regulation of cation channel activity	6/117	93/10888	0.000482375	0.0208321	0.0178922	PDE4B/TRDN/SLMAP/JPH1/NIPSNAP2/S100A1	6
	GO:1903522	regulation of blood circulation	8/117	171/10888	0.000501143	0.0212819	0.0182785	PDE4B/TRDN/SMTNL1/FGG/FGA/FGB/CSRP3/S100A1	8
	GO:0070972	protein localization to endoplasmic reticulum	7/117	132/10888	0.000538531	0.0222488	0.019109	RPS9/RPS3/BCAP31/ASNA1/RPL21/RPL7/RPS4X	7
	GO:0000302	response to reactive oxygen species	8/117	173/10888	0.000541377	0.0222488	0.019109	KLF4/HBB/TXNIP/CCR7/RPS3/PRDX1/ANXA1/CAT	8
	GO:0030195	negative regulation of blood coagulation	4/117	36/10888	0.000572058	0.0227751	0.019561	THBS1/FGG/FGA/FGB	4
	GO:1900047	negative regulation of hemostasis	4/117	36/10888	0.000572058	0.0227751	0.019561	THBS1/FGG/FGA/FGB	4
	GO:1901019	regulation of calcium ion transmembrane transporter activity	5/117	64/10888	0.00060485	0.0232166	0.0199402	PDE4B/TRDN/JPH1/NIPSNAP2/S100A1	5
	GO:0042744	hydrogen peroxide catabolic process	3/117	16/10888	0.000611513	0.0232166	0.0199402	HBB/PRDX1/CAT	3
	GO:0051258	protein polymerization	9/117	221/10888	0.000615261	0.0232166	0.0199402	CCR7/SPTB/FGG/RPS3/FGA/CLIP1/FGB/GRB2/PFN2	9
	GO:2000351	regulation of endothelial cell apoptotic process	4/117	37/10888	0.00063612	0.0232166	0.0199402	THBS1/FGG/FGA/FGB	4
	GO:0010811	positive regulation of cell-substrate adhesion	6/117	98/10888	0.000637819	0.0232166	0.0199402	CCR7/APOA1/FGG/CDH13/FGA/FGB	6
	GO:0051592	response to calcium ion	6/117	98/10888	0.000637819	0.0232166	0.0199402	THBS1/TXNIP/FGG/FGA/FGB/EEF2K	6
	GO:0006091	generation of precursor metabolites and energy	12/117	374/10888	0.000672813	0.0241454	0.020738	PFKFB3/DDIT4/NDUFS1/ND4/AKR1B1/NDUFV3/PDHA1/PHKA1/NIPSNAP2/NDUFB5/PPP1R2/CAT	12
	GO:0050819	negative regulation of coagulation	4/117	38/10888	0.000705108	0.024953	0.0214316	THBS1/FGG/FGA/FGB	4
	GO:0072378	blood coagulation, fibrin clot formation	3/117	17/10888	0.000736754	0.0257157	0.0220867	FGG/FGA/FGB	3
	GO:0008015	blood circulation	11/117	327/10888	0.000770397	0.0264478	0.0227154	PDE4B/HBB/ELN/TRDN/SMTNL1/FGG/TNNT1/FGA/FGB/CSRP3/S100A1	11
	GO:1902903	regulation of supramolecular fiber organization	10/117	277/10888	0.000785033	0.0264478	0.0227154	CCR7/SYNPO2/APOA1/SYNPO2L/SPTB/RPS3/SYNPO/CLIP1/GRB2/PFN210
	GO:0008625	extrinsic apoptotic signaling pathway via death domain receptors	5/117	68/10888	0.000799247	0.0264478	0.0227154	THBS1/ATF3/FGG/FGA/FGB	5
	GO:2000379	positive regulation of reactive oxygen species metabolic process	5/117	68/10888	0.000799247	0.0264478	0.0227154	THBS1/CDKN1A/KLF4/HBB/GRB2	5
	GO:0046677	response to antibiotic	9/117	230/10888	0.00081854	0.026739	0.0229655	KLF4/HBB/TXNIP/TNC/ND4/HNRNPA1/RPS3/ANXA1/CAT	9
	GO:1903524	positive regulation of blood circulation	4/117	40/10888	0.000858691	0.0276955	0.023787	SMTNL1/FGG/FGA/FGB	4
	GO:0045047	protein targeting to ER	6/117	104/10888	0.000872776	0.0277979	0.023875	RPS9/RPS3/ASNA1/RPL21/RPL7/RPS4X	6
	GO:0003013	circulatory system process	11/117	335/10888	0.000939178	0.0293238	0.0251855	PDE4B/HBB/ELN/TRDN/SMTNL1/FGG/TNNT1/FGA/FGB/CSRP3/S100A1	11
	GO:0042310	vasoconstriction	4/117	41/10888	0.0009437	0.0293238	0.0251855	SMTNL1/FGG/FGA/FGB	4
	GO:0007162	negative regulation of cell adhesion	8/117	190/10888	0.00100034	0.0307092	0.0263754	THBS1/KLF4/ADAMDEC1/TNC/APOA1/FGG/CDH13/ANXA1	8
	GO:0072577	endothelial cell apoptotic process	4/117	42/10888	0.00103447	0.0310096	0.0266335	THBS1/FGG/FGA/FGB	4
	GO:1900024	regulation of substrate adhesion-dependent cell spreading	4/117	42/10888	0.00103447	0.0310096	0.0266335	APOA1/FGG/FGA/FGB	4
	GO:0030048	actin filament-based movement	6/117	108/10888	0.00106312	0.0311358	0.0267419	PDE4B/MYH3/MYBPC1/TNNT1/NEB/MYBPC2	6
	GO:0072599	establishment of protein localization to endoplasmic reticulum	6/117	108/10888	0.00106312	0.0311358	0.0267419	RPS9/RPS3/ASNA1/RPL21/RPL7/RPS4X	6
	GO:0097305	response to alcohol	7/117	149/10888	0.00110339	0.0319311	0.0274249	CDKN1A/KLF4/CCR7/TNC/KLF9/ND4/CAT	7
	GO:1903034	regulation of response to wounding	6/117	109/10888	0.00111533	0.0319311	0.0274249	THBS1/KLF4/FGG/FGA/FGB/ANXA1	6
	GO:0006120	mitochondrial electron transport, NADH to ubiquinone	4/117	43/10888	0.00113119	0.0320254	0.0275059	NDUFS1/ND4/NDUFV3/NDUFB5	4
	GO:0006979	response to oxidative stress	11/117	345/10888	0.00119223	0.0333825	0.0286715	KLF4/HBB/TXNIP/CCR7/NR4A2/P4HB/RPS3/PRDX1/SFPQ/ANXA1/CAT	11
	GO:0042542	response to hydrogen peroxide	6/117	111/10888	0.00122565	0.0339453	0.0291548	KLF4/HBB/TXNIP/RPS3/ANXA1/CAT	6
	GO:0034655	nucleobase-containing compound catabolic process	13/117	459/10888	0.00127195	0.0348487	0.0299308	AMPD3/PDE4B/PFKFB3/DDIT4/NT5C1A/RPS9/RNH1/LRPPRC/RPS3/RPL21/RPL7/RPS4X/CSDE1	13
	GO:1901655	cellular response to ketone	5/117	76/10888	0.00132333	0.0349478	0.0300159	KLF4/TNC/DDIT4/KLF9/AKR1B1	5
	GO:0050879	multicellular organismal movement	4/117	45/10888	0.00134337	0.0349478	0.0300159	MAP1A/MYH3/SYNM/TNNT1	4
	GO:0050881	musculoskeletal movement	4/117	45/10888	0.00134337	0.0349478	0.0300159	MAP1A/MYH3/SYNM/TNNT1	4
	GO:0097756	negative regulation of blood vessel diameter	4/117	45/10888	0.00134337	0.0349478	0.0300159	SMTNL1/FGG/FGA/FGB	4
	GO:0035051	cardiocyte differentiation	6/117	113/10888	0.00134415	0.0349478	0.0300159	MYBPC1/ALPK3/LMNA/NEB/MYBPC2/CSRP3	6
	GO:0009152	purine ribonucleotide biosynthetic process	8/117	200/10888	0.00139047	0.0357871	0.0307367	AMPD3/PFKFB3/DDIT4/ATIC/FASN/PDHA1/NIPSNAP2/IMPDH2	8
	GO:0051186	cofactor metabolic process	12/117	409/10888	0.00145877	0.0368132	0.0316181	CHAC1/HBB/PFKFB3/DDIT4/GOT1/COQ5/AKR1B1/ATIC/FASN/PDHA1/PRDX1/CAT	12
	GO:0070527	platelet aggregation	4/117	46/10888	0.00145924	0.0368132	0.0316181	HBB/FGG/FGA/FGB	4
	GO:0022409	positive regulation of cell-cell adhesion	7/117	158/10888	0.00154988	0.0387167	0.0332529	CCR7/FGG/RPS3/FGA/FGB/ANXA1/GRB2	7
	GO:0022407	regulation of cell-cell adhesion	9/117	253/10888	0.00159529	0.0392911	0.0337463	KLF4/CCR7/APOA1/FGG/RPS3/FGA/FGB/ANXA1/GRB2	9
	GO:0030155	regulation of cell adhesion	13/117	471/10888	0.00160372	0.0392911	0.0337463	THBS1/KLF4/CCR7/ADAMDEC1/TNC/APOA1/FGG/RPS3/CDH13/FGA/FGB/ANXA1/GRB2	13
	GO:2001237	negative regulation of extrinsic apoptotic signaling pathway	5/117	80/10888	0.00166443	0.0400169	0.0343696	THBS1/LMNA/FGG/FGA/FGB	5
	GO:0032970	regulation of actin filament-based process	10/117	306/10888	0.00166475	0.0400169	0.0343696	PDE4B/CCR7/SYNPO2/APOA1/SYNPO2L/SPTB/NEB/SYNPO/GRB2/PFN2	10
	GO:0051493	regulation of cytoskeleton organization	12/117	418/10888	0.00175301	0.0410741	0.0352777	CCR7/SYNPO2/APOA1/SYNPO2L/SPTB/CLTC/RPS3/NEB/SYNPO/CLIP1/GRB2/PFN12
	GO:0033108	mitochondrial respiratory chain complex assembly	5/117	81/10888	0.00175893	0.0410741	0.0352777	NDUFS1/ND4/NDUFV3/NDUFA13/NDUFB5	5
	GO:0050880	regulation of blood vessel size	5/117	81/10888	0.00175893	0.0410741	0.0352777	HBB/SMTNL1/FGG/FGA/FGB	5
	GO:0044089	positive regulation of cellular component biogenesis	12/117	419/10888	0.00178853	0.0410741	0.0352777	CCR7/SYNPO2/APOA1/SYNPO2L/RPS3/SYNPO/CLIP1/CAND1/EEF2K/SEPT7/GRB2/PFN2	12
	GO:0043687	post-translational protein modification	10/117	309/10888	0.00178934	0.0410741	0.0352777	TNC/APOA1/FGG/UCHL3/P4HB/KLHL41/UBA3/FGA/CAND1/PSMD11	10
	GO:0032743	positive regulation of interleukin-2 production	3/117	23/10888	0.0018308	0.0412821	0.0354563	PDE4B/RPS3/ANXA1	3
	GO:1901385	regulation of voltage-gated calcium channel activity	3/117	23/10888	0.0018308	0.0412821	0.0354563	PDE4B/NIPSNAP2/S100A1	3
	GO:0035150	regulation of tube size	5/117	82/10888	0.00185732	0.0415126	0.0356543	HBB/SMTNL1/FGG/FGA/FGB	5
	GO:0006164	purine nucleotide biosynthetic process	8/117	210/10888	0.00189319	0.041548	0.0356847	AMPD3/PFKFB3/DDIT4/ATIC/FASN/PDHA1/NIPSNAP2/IMPDH2	8
	GO:0009127	purine nucleoside monophosphate biosynthetic process	6/117	121/10888	0.00190782	0.041548	0.0356847	AMPD3/PFKFB3/DDIT4/ATIC/NIPSNAP2/IMPDH2	6
	GO:0009168	purine ribonucleoside monophosphate biosynthetic process	6/117	121/10888	0.00190782	0.041548	0.0356847	AMPD3/PFKFB3/DDIT4/ATIC/NIPSNAP2/IMPDH2	6
	GO:0032231	regulation of actin filament bundle assembly	5/117	83/10888	0.00195967	0.0423156	0.0363439	SYNPO2/APOA1/SYNPO2L/SYNPO/PFN2	5
	GO:0110053	regulation of actin filament organization	8/117	212/10888	0.00200909	0.0430181	0.0369473	CCR7/SYNPO2/APOA1/SYNPO2L/SPTB/SYNPO/GRB2/PFN2	8
	GO:0009260	ribonucleotide biosynthetic process	8/117	213/10888	0.0020691	0.0433591	0.0372401	AMPD3/PFKFB3/DDIT4/ATIC/FASN/PDHA1/NIPSNAP2/IMPDH2	8
	GO:2001236	regulation of extrinsic apoptotic signaling pathway	6/117	123/10888	0.0020732	0.0433591	0.0372401	THBS1/ATF3/LMNA/FGG/FGA/FGB	6
	GO:2000352	negative regulation of endothelial cell apoptotic process	3/117	24/10888	0.00207606	0.0433591	0.0372401	FGG/FGA/FGB	3
	GO:0010810	regulation of cell-substrate adhesion	7/117	167/10888	0.00212633	0.0440479	0.0378317	THBS1/CCR7/APOA1/FGG/CDH13/FGA/FGB	7
	GO:0061045	negative regulation of wound healing	4/117	51/10888	0.00214453	0.0440667	0.0378479	THBS1/FGG/FGA/FGB	4
	GO:0097237	cellular response to toxic substance	7/117	169/10888	0.00227443	0.046362	0.0398193	KLF4/HBB/HNRNPA1/RPS3/PRDX1/ANXA1/CAT	7
	GO:0046390	ribose phosphate biosynthetic process	8/117	218/10888	0.00239072	0.0483456	0.041523	AMPD3/PFKFB3/DDIT4/ATIC/FASN/PDHA1/NIPSNAP2/IMPDH2	8
GO Molecular Function (DEG+DEP)	GO:0008307	structural constituent of muscle	7/122	40/10958	2.45183e-07	9.29244e-05	8.62012e-05	MYBPC1/SYNM/PDLIM3/JPH1/NEB/MYBPC2/CSRP3	7
	GO:0008137	NADH dehydrogenase (ubiquinone) activity	5/122	41/10958	8.56771e-05	0.00913345	0.00847264	NDUFS1/ND4/NDUFV3/NDUFA13/NDUFB5	5
	GO:0050136	NADH dehydrogenase (quinone) activity	5/122	41/10958	8.56771e-05	0.00913345	0.00847264	NDUFS1/ND4/NDUFV3/NDUFA13/NDUFB5	5
	GO:0003954	NADH dehydrogenase activity	5/122	42/10958	9.63953e-05	0.00913345	0.00847264	NDUFS1/ND4/NDUFV3/NDUFA13/NDUFB5	5
	GO:0016655	oxidoreductase activity, acting on NAD(P)H, quinone or similar compound as acceptor	5/122	49/10958	0.000203069	0.0153926	0.014279	NDUFS1/ND4/NDUFV3/NDUFA13/NDUFB5	5
	GO:0005201	extracellular matrix structural constituent	7/122	116/10958	0.000305206	0.0192789	0.017884	THBS1/TECTA/TNC/ELN/FGG/FGA/FGB	7
	GO:0051371	muscle alpha-actinin binding	3/122	14/10958	0.000448092	0.0220858	0.0204878	MYBPC1/SYNPO2/MYBPC2	3
	GO:0042805	actinin binding	4/122	33/10958	0.00046619	0.0220858	0.0204878	MYBPC1/SYNPO2/MYBPC2/CSRP3	4
	GO:0071813	lipoprotein particle binding	3/122	19/10958	0.00114535	0.0434087	0.0402681	THBS1/APOA1/CDH13	3
	GO:0071814	protein-lipid complex binding	3/122	19/10958	0.00114535	0.0434087	0.0402681	THBS1/APOA1/CDH13	3
	GO:0050839	cell adhesion molecule binding	12/122	396/10958	0.00151017	0.0480659	0.0445882	THBS1/FGG/P4HB/CDH13/FGA/ATIC/FASN/FGB/PRDX1/ANXA1/SEPT7/GLOD4	12
	GO:0003779	actin binding	11/122	343/10958	0.00152187	0.0480659	0.0445882	MAP1A/MYH3/MYBPC1/SYNPO2/SYNPO2L/SPTB/NEB/SYNPO/MYBPC2/CSRP3/PFN2	11
Reactome (DEG+DEP)	R-HSA-5686938	Regulation of TLR by endogenous ligand	4/88	11/7037	7.04841e-06	0.00357354	0.00323485	FGG/FGA/FGB/S100A1	4
	R-HSA-354194	GRB2:SOS provides linkage to MAPK signaling for Integrins	4/88	14/7037	2.07745e-05	0.00526635	0.00476721	FGG/FGA/FGB/GRB2	4
	R-HSA-390522	Striated Muscle Contraction	5/88	32/7037	4.20953e-05	0.0071141	0.00643984	MYH3/MYBPC1/TNNT1/NEB/MYBPC2	5
	R-HSA-71291	Metabolism of amino acids and derivatives	12/88	292/7037	0.000252298	0.0233769	0.0211613	GOT1/ALDH6A1/RPS9/TST/RPS3/RPL21/RPL7/PDHA1/RPS4X/KYAT1/PSMD11/FAH	12
	R-HSA-354192	Integrin alphaIIb beta3 signaling	4/88	26/7037	0.00027665	0.0233769	0.0211613	FGG/FGA/FGB/GRB2	4
	R-HSA-9006921	Integrin signaling	4/88	26/7037	0.00027665	0.0233769	0.0211613	FGG/FGA/FGB/GRB2	4
	R-HSA-611105	Respiratory electron transport	6/88	78/7037	0.000402258	0.025822	0.0233747	NDUFS1/ND4/LRPPRC/NDUFV3/NDUFA13/NDUFB5	6
	R-HSA-6799198	Complex I biogenesis	5/88	51/7037	0.000407448	0.025822	0.0233747	NDUFS1/ND4/NDUFV3/NDUFA13/NDUFB5	5
	R-HSA-372708	p130Cas linkage to MAPK signaling for integrins	3/88	14/7037	0.000622644	0.0318626	0.0288427	FGG/FGA/FGB	3
	R-HSA-76009	Platelet Aggregation (Plug Formation)	4/88	32/7037	0.000628454	0.0318626	0.0288427	FGG/FGA/FGB/GRB2	4
	R-HSA-140875	Common Pathway of Fibrin Clot Formation	3/88	16/7037	0.000940729	0.043359	0.0392495	FGG/FGA/FGB	3
GO Biological function (DEG)	GO:1901654	response to ketone	8/30	138/10817	2.64412e-09	3.69119e-06	2.72484e-06	THBS1/CDKN1A/KLF4/TXNIP/CCR7/TNC/DDIT4/KLF9	8
	GO:0048545	response to steroid hormone	7/30	286/10817	1.01355e-05	0.0070746	0.00522247	THBS1/CDKN1A/PER1/TXNIP/NR4A2/DDIT4/KLF9	7
	GO:2000379	positive regulation of reactive oxygen species metabolic process	4/30	65/10817	2.89379e-05	0.0134657	0.00994041	THBS1/CDKN1A/KLF4/HBB	4
	GO:0097305	response to alcohol	5/30	148/10817	4.84606e-05	0.0149896	0.0110653	CDKN1A/KLF4/CCR7/TNC/KLF9	5
	GO:1901655	cellular response to ketone	4/30	76/10817	5.36877e-05	0.0149896	0.0110653	KLF4/TNC/DDIT4/KLF9	4
	GO:0071407	cellular response to organic cyclic compound	7/30	404/10817	9.29514e-05	0.0203349	0.0150112	PDE4B/KLF4/PER1/NR4A2/TNC/DDIT4/KLF9	7
	GO:0071396	cellular response to lipid	7/30	410/10817	0.000101966	0.0203349	0.0150112	PDE4B/KLF4/PER1/NR4A2/TNC/DDIT4/KLF9	7
	GO:0072593	reactive oxygen species metabolic process	5/30	188/10817	0.000150524	0.0262403	0.0193706	THBS1/CDKN1A/KLF4/HBB/DDIT4	5
	GO:0001933	negative regulation of protein phosphorylation	6/30	308/10817	0.000169171	0.0262403	0.0193706	CDKN1A/KLF4/PER1/DDIT4/ATF3/SNX6	6
	GO:0009166	nucleotide catabolic process	4/30	113/10817	0.000250919	0.0320679	0.0236725	AMPD3/PDE4B/PFKFB3/DDIT4	4
	GO:0009636	response to toxic substance	6/30	336/10817	0.00027127	0.0320679	0.0236725	CDKN1A/KLF4/HBB/TXNIP/NR4A2/TNC	6
	GO:0042326	negative regulation of phosphorylation	6/30	337/10817	0.000275655	0.0320679	0.0236725	CDKN1A/KLF4/PER1/DDIT4/ATF3/SNX6	6
	GO:1901292	nucleoside phosphate catabolic process	4/30	119/10817	0.000305901	0.032849	0.0242491	AMPD3/PDE4B/PFKFB3/DDIT4	4
	GO:2000377	regulation of reactive oxygen species metabolic process	4/30	129/10817	0.000416031	0.0414842	0.0306236	THBS1/CDKN1A/KLF4/HBB	4
	GO:0071621	granulocyte chemotaxis	3/30	56/10817	0.000483267	0.044976	0.0332013	PDE4B/THBS1/CCR7	3
GO Biological function (DEP)	GO:0007010	cytoskeleton organization	26/87	172/1350	9.20573e-06	0.0146739	0.014109	MYBPC1/SYNPO2/TRDN/SYNM/PDLIM3/SMTNL1/APOA1/SYNPO2L/SPTB/LMNA/CLTC/KLHL41/RPS3/TNNT1/TACC2/NEB/SYNPO/CLIP1/MYBPC2/SMTNL2/ANXA1/SEPT7/CSRP3/GRB2/EML1/PFN2	26
