# Supplementary material for: Integrated proteomic and transcriptomic profiling identifies aberrant gene and protein expression in the sarcomere, mitochondrial complex I, and the extracellular matrix in Warmblood horses with myofibrillar myopathy
Source: BMC Genomics. 2021 Jun 11;22:438. doi: 10.1186/s12864-021-07758-0 (PMC8194174; doi:10.1186/s12864-021-07758-0)
Supplement: Supplementary file 7 — Additional file 7. Co-innertia analysis and enriched pathway data file [105–107, 109, 114, 115]. [file 12864_2021_7758_MOESM7_ESM.xlsx]

## Sheet: Global_Enrichment_Top_CIA
GO: Biological Processes
ID	Description	GeneRatio	BgRatio	qvalue	geneID
GO:0006936	muscle contraction	11/86	267/10868	0.00841856	MYH13/MYH1/MYL1/TNNT3/CSRP3/MYH6/LMOD1/NEDD4L/RCSD1/GAA/ACTC1
GO:0006941	striated muscle contraction	8/86	136/10868	0.00841856	MYL1/TNNT3/CSRP3/MYH6/NEDD4L/RCSD1/GAA/ACTC1
GO:0003012	muscle system process	12/86	347/10868	0.00841856	MYH13/MYH1/HMOX1/MYL1/TNNT3/CSRP3/MYH6/LMOD1/NEDD4L/RCSD1/GAA/ACTC1
GO:0060048	cardiac muscle contraction	7/86	104/10868	0.00841856	MYL1/TNNT3/CSRP3/MYH6/NEDD4L/GAA/ACTC1
GO:0031032	actomyosin structure organization	8/86	174/10868	0.0261745	APOA1/TNNT3/CSRP3/MYH6/LMOD1/LIMCH1/CDC42/ACTC1
GO:0008015	blood circulation	11/86	352/10868	0.0304841	HMOX1/HBB/MYL1/TNNT3/CSRP3/MYH6/GCLM/NEDD4L/F5/GAA/ACTC1
GO:0003013	circulatory system process	11/86	363/10868	0.0304841	HMOX1/HBB/MYL1/TNNT3/CSRP3/MYH6/GCLM/NEDD4L/F5/GAA/ACTC1
GO:0030049	muscle filament sliding	4/86	34/10868	0.0304841	MYL1/TNNT3/MYH6/ACTC1
GO:0033275	actin-myosin filament sliding	4/86	34/10868	0.0304841	MYL1/TNNT3/MYH6/ACTC1
GO:0030239	myofibril assembly	5/86	65/10868	0.0304841	TNNT3/CSRP3/MYH6/LMOD1/ACTC1
GO:0010035	response to inorganic substance	11/86	390/10868	0.0424178	IL18RAP/HMOX1/ATF4/ATP5F1D/HBB/TF/APOB/NEDD4L/DMTN/MAPT/PARK7
GO: Cellular Component
ID	Description	GeneRatio	BgRatio	qvalue	geneID
GO:0072562	blood microparticle	9/89	75/11242	1.45802e-06	TFRC/ANGPTL4/HBB/APOA1/TF/SLC4A1/SERPINC1/CPN2/ACTC1
GO:0016460	myosin II complex	5/89	17/11242	1.75337e-05	MYH13/MYH1/MYL1/MYH6/LIMCH1
GO:0005859	muscle myosin complex	4/89	13/11242	0.000182243	MYH13/MYH1/MYL1/MYH6
GO:0030016	myofibril	10/89	197/11242	0.000182669	MYH13/MYH1/MYL1/SLC4A1/TNNT3/CSRP3/MYH6/MYH15/LMOD1/ACTC1
GO:0043292	contractile fiber	10/89	207/11242	0.000227389	MYH13/MYH1/MYL1/SLC4A1/TNNT3/CSRP3/MYH6/MYH15/LMOD1/ACTC1
GO:0032982	myosin filament	4/89	19/11242	0.000476338	MYH13/MYH1/MYH6/MYH15
GO:0016459	myosin complex	5/89	43/11242	0.000662711	MYH13/MYH1/MYL1/MYH6/LIMCH1
GO:0030017	sarcomere	8/89	179/11242	0.00228733	MYH1/MYL1/SLC4A1/TNNT3/CSRP3/MYH6/LMOD1/ACTC1
GO:0034362	low-density lipoprotein particle	3/89	12/11242	0.0024497	APOA1/APOB/APOO
GO:0071682	endocytic vesicle lumen	3/89	13/11242	0.00284974	HBB/APOA1/APOB
GO:0034364	high-density lipoprotein particle	3/89	14/11242	0.00327836	APOA1/APOB/APOO
GO:0034361	very-low-density lipoprotein particle	3/89	15/11242	0.00344767	APOA1/APOB/APOO
GO:0034385	triglyceride-rich plasma lipoprotein particle	3/89	15/11242	0.00344767	APOA1/APOB/APOO
GO:0034358	plasma lipoprotein particle	3/89	23/11242	0.0111093	APOA1/APOB/APOO
GO:1990777	lipoprotein particle	3/89	23/11242	0.0111093	APOA1/APOB/APOO
GO:0032994	protein-lipid complex	3/89	25/11242	0.0133721	APOA1/APOB/APOO
GO:0015629	actin cytoskeleton	10/89	414/11242	0.0201513	MYH13/MYH1/MYL1/TNNT3/MYH6/LMOD1/LIMCH1/DMTN/RCSD1/ACTC1
GO:0042627	chylomicron	2/89	10/11242	0.0327076	APOA1/APOB
GO: Molecular Function
ID	Description	GeneRatio	BgRatio	qvalue	geneID
GO:0003779	actin binding	13/84	348/10898	0.000604311	MYH13/MYH1/TNNT3/CSRP3/MYH6/MYH15/LMOD1/LIMCH1/INPPL1/DMTN/MAPT/RCSD1/HOMER2
KEGG Pathways
ID	Description	GeneRatio	BgRatio	qvalue	geneID
hsa04977	Vitamin digestion and absorption	3/49	15/5048	0.0282012	APOA1/APOB/ABCC1
hsa04216	Ferroptosis	4/49	37/5048	0.0282012	TFRC/HMOX1/TF/GCLM
Reactome Pathways
ID	Description	GeneRatio	BgRatio	qvalue	geneID
R-HSA-1237044	Erythrocytes take up carbon dioxide and release oxygen	3/64	10/7048	0.0103524	CA1/HBB/SLC4A1
R-HSA-1480926	O2/CO2 exchange in erythrocytes	3/64	10/7048	0.0103524	CA1/HBB/SLC4A1
R-HSA-382551	Transport of small molecules	14/64	484/7048	0.0103524	HMOX1/ANGPTL4/TFRC/NEDD4L/DMTN/CA1/PSMD9/ABCC1/HBB/APOA1/TF/SLC4A1/APOB/SMDT1
R-HSA-390522	Striated Muscle Contraction	4/64	32/7048	0.0168755	ACTC1/MYH6/MYL1/TNNT3
R-HSA-8957275	Post-translational protein phosphorylation	5/64	76/7048	0.0435564	F5/APOA1/TF/APOB/SERPINC1
Top Genes
Gene	Chromosome	Start Mb	End Mb	Loading Vector 1	Loading Vector 2
PPP1R3C	1	37.3194	37.3247	-0.000179288	-0.00781694
SCD	1	29.6101	29.6252	-0.00351382	-0.0155549
MRLN	1	49.6945	49.7054	-0.00951692	-0.00136908
NA	1	112.302	112.303	0.0108263	-0.00201199
CHAC1	1	149.132	149.135	-0.0043565	0.00857008
ADAMDEC1	2	53.336	53.3524	0.0135628	-0.00650318
NA	2	16.8853	16.8926	-9.13527e-05	0.0090175
ADGRG5	3	10.4548	10.4826	0.00879356	0.000374123
LOC102150003	3	100.919	100.96	-0.000876969	-0.00796689
LOC111772948	3	107.815	107.832	0.00691029	-0.00926195
NA	3	1.79797	1.7997	0.00302963	0.00827716
NA	4	37.9053	37.9055	0.00186267	-0.0124993
NA	4	37.9053	37.9055	0.00393145	-0.0146754
PDK4	4	39.0139	39.0265	-0.00576931	0.0214173
TCHH	5	41.8713	41.8789	-0.00897735	-0.00459859
NA	5	67.7782	67.7789	0.0102955	-0.000690431
CLEC4E	6	36.1987	36.2065	0.0114551	0.000842406
NA	6	77.3951	77.4002	0.00953762	-0.00467054
LOC106781245	6	86.0736	86.0923	0.00905472	-0.00200663
ATP5F1D	7	0.64222	0.644748	-0.00924442	-0.000357461
OAZ1	7	1.48214	1.48509	-0.00986352	-0.000811402
RPL36	7	3.9401	3.94113	-0.0118206	0.00141566
TRAPPC5	7	5.47061	5.47407	-0.00870071	-8.91589e-05
ANGPTL4	7	6.06219	6.06787	0.00221128	0.0226513
APBA3	7	2.67469	2.68082	-0.00868917	0.0014159
NDUFA11	7	4.049	4.05636	-0.0104227	-0.000863336
LOC102148262	7	6.05596	6.06409	0.00189864	0.0095538
NA	7	34.1094	34.11	0.011846	0.000904503
TPBGL	7	71.0689	71.0855	-0.00595109	-0.00766369
HBB	7	76.1139	76.1151	0.00151811	-0.00805224
NA	8	23.5372	23.5378	0.00955524	-0.00709194
LOC106780968	9	3.49285	3.598	0.0162359	0.00841484
LOC111775012	9	64.9373	64.9414	-0.0090228	0.00037886
FAM98C	10	9.61232	9.61583	-0.00849941	-0.000625416
NA	10	49.2496	49.2509	0.00903111	0.000150882
SPNS3	11	48.1587	48.2483	0.0013901	0.0106009
HOXB5	11	24.7149	24.7175	0.00987703	0.00251087
LOC111775820	11	33.1648	33.165	0.00245585	0.0106458
MYH13	11	53.1472	53.1949	0.00460897	0.0126036
LOC100062893	11	53.2169	53.2441	0.00095375	0.0126204
MYH1	11	53.3259	53.3509	-0.00847566	-0.00113668
LOC100051036	12	11.5338	11.5347	-0.00391898	0.00839129
MACROD1	12	27.8948	28.041	-0.00872113	-0.00112165
LOC111776188	13	8.22301	8.27163	0.00899543	-0.00256216
LOC111767729	14	7.9213	7.9278	-0.00684955	-0.0156757
POMC	15	71.7788	71.7848	-0.0103492	0.00048455
IL18RAP	15	7.42048	7.45035	0.00980548	0.00101935
NA	15	83.5548	83.5595	-0.00201577	0.011049
CISH	16	38.2273	38.2335	-0.00328067	0.0130023
NA	16	39.8289	39.8319	0.0088655	0.00998353
LOC100050506	16	49.8836	49.8847	-0.00254707	0.00923944
PSPC1	17	0.674836	0.675248	0.00903076	0.00345685
GALNT13	18	35.5249	35.998	-0.000531936	0.0089222
NR4A2	18	37.5745	37.5925	-0.00394682	0.00872356
TFRC	19	36.0904	36.1164	0.00134503	-0.00801439
NA	19	7.1979	7.19823	0.00541686	-0.00898781
MHCB3	20	31.8836	31.8875	-0.00887431	-0.00853616
LOC111769345	20	48.5561	48.5611	0.00590988	-0.00872367
NA	20	45.627	45.6314	0.0094207	-0.00153428
NA	21	44.4654	44.4664	-0.00279693	-0.0241491
NA	21	44.4665	44.4672	0.00718803	-0.032457
NA	21	44.4679	44.4683	-0.00892838	-0.0023829
NA	21	44.471	44.4712	0.00979037	0.00406665
NA	21	44.4664	44.4668	0.0032921	-0.02527
NA	21	44.4729	44.4732	0.0214591	-0.0232591
NA	22	37.4731	37.4739	0.00117082	-0.00816408
LOC102148479	23	25.804	25.8106	-0.0108135	-0.00120151
LOC102149496	24	14.2316	14.2551	-0.00989274	0.00420281
NA	24	14.8373	14.8385	0.00634643	0.00919556
LOC102148190	24	37.0519	37.0588	0.000612796	-0.00851526
SLC25A25	25	32.0115	32.0446	-0.00874315	0.00471581
HMOX1	28	34.0152	34.0218	-0.00251974	0.0101663
ATF4	28	37.4576	37.4597	-0.00881543	0.000670979
RPS19BP1	28	37.4653	37.4689	-0.0100893	5.28507e-05
MIR223	X	51.5848	51.5889	0.00888422	-0.000951567
LOC102150010	X	58.3478	58.3788	-0.00280331	-0.0126717
Top Proteins
Protein	Chromosome	Start Mb	End Mb	Loading Vector 1	Loading Vector 2
XPNPEP1	1	21.5352	21.5897	0.0220016	0.00249733
MYH6	1	163.272	163.296	-0.0359321	-0.0178812
PRMT5	1	162.923	162.931	-0.00397181	0.0122823
ARPP19	1	139.095	139.115	-0.010858	0.0190752
ACTC1	1	154.653	154.658	0.0267704	0.00859889
HOMER2	1	92.6087	92.6949	-0.014182	0.00233896
SH3BGRL3	2	29.3048	29.3063	0.0034198	0.0108472
DMTN	2	51.2196	51.2302	0.0221022	-0.000781306
CDC42	2	32.7127	32.758	-0.00162333	-0.0310305
PARK7	2	43.0806	43.0975	-0.0199685	0.0107033
LOC100067869	3	22.546	22.5505	-0.0180118	0.00053995
LIMCH1	3	88.1287	88.4437	0.00106625	0.0134914
PHKB	3	0.866765	1.08522	-0.00767305	0.0138572
LOC100050915	3	8.6947	8.72651	0.0372492	-0.014422
PDK4	4	39.0139	39.0265	0.00196407	0.0184017
LOC100054058	5	43.7811	43.7819	-0.00720772	0.0136753
SERPINC1	5	9.58467	9.59535	0.0194547	-0.000998378
PRKAB2	5	45.4198	45.4367	-0.0143348	0.0121604
COPA	5	33.6289	33.6684	-0.00432041	-0.01765
GCLM	5	67.9855	68.006	0.0413094	0.00111791
F5	5	5.96389	6.03992	0.01951	-0.00477279
RCSD1	5	4.2123	4.27259	-0.0062038	-0.017037
LRRC7	5	88.5486	89.0586	-0.0139793	-0.0483041
LOC100061692	6	37.2274	37.2631	0.0199559	0.00082771
MYL1	6	0.702204	0.724785	-0.0183944	0.0025324
ENO2	6	35.3918	35.3999	-0.0223623	0.00377042
HBB	7	76.1139	76.1151	0.0281656	0.00273802
APOA1	7	25.3886	25.3908	0.019347	-0.00393793
ATP5MG	7	26.796	26.8023	0.0070742	0.0120386
SGTA	7	1.80207	1.81961	-0.048565	0.0531127
INPPL1	7	73.5516	73.5672	-0.0101046	-0.0197792
LOC100060539	7	4.73258	4.76424	0.0129651	0.0108053
LOC100056747	7	88.5962	88.5995	-0.0236638	0.00460863
LOC100060608	8	6.15114	6.15396	-0.0338341	0.0363764
NEDD4L	8	78.7726	79.1144	-0.00544525	0.0124712
PSMD9	8	24.7158	24.737	-0.00148988	-0.0147998
CA1	9	3.25293	3.29033	0.0244105	0.00387111
LOC100050470	9	6.5729	6.57785	0.00140873	0.015772
COL12A1	10	30.375	30.4832	0.0373061	0.00952481
MYH1	11	53.3259	53.3509	-0.0211913	-0.00572019
SLC4A1	11	19.3306	19.3465	0.0248139	-0.000395204
LOC100072001	11	42.2018	42.2158	0.0347111	-0.0114203
MAPT	11	17.6284	17.7301	-0.0139365	0.0185693
GAA	11	2.82759	2.84672	-0.00433128	-0.0195896
TNNT3	12	34.2532	34.2725	-0.026476	-0.0470936
TNNT3	12	34.2532	34.2725	-0.00429245	-0.0152308
BSCL2	12	26.4959	26.5054	-0.00240892	-0.0300805
HBA	13	43.6393	43.6401	0.0283924	0.0051192
ABCC1	13	30.8381	30.9642	-0.00704157	-0.0204208
FAM114A2	14	23.6965	23.7307	0.00356954	-0.0183845
APOB	15	75.513	75.5534	0.0214279	-0.0021044
LOC100054688	15	66.3905	66.4642	-0.00613758	0.0109427
TF	16	70.9388	70.9668	0.0200316	-0.00171048
NMNAT3	16	75.6388	75.7549	0.0232503	0.00579154
CCDC13	16	44.9356	44.9997	-0.000874562	-0.0586812
MYH15	19	51.146	51.2774	-0.0186662	-0.00568573
CPN2	19	33.683	33.6931	0.0213919	-0.00175021
CCDC58	19	39.6419	39.6647	0.011259	0.011679
PELO	21	19.7563	19.7609	-0.0143161	-0.0145259
AHSA1	24	22.7032	22.7114	0.021295	0.0191761
MAMDC4	25	39.0407	39.0522	-0.0177875	0.00400027
SMDT1	28	39.5555	39.5588	0.00260987	0.0134811
DHTKD1	29	23.5526	23.5977	-0.0180099	0.00839192
LMOD1	30	30.1954	30.2296	-0.0146578	-0.00676318
LOC111771715	Contig10025	0.002116	0.032429	-0.0162253	-0.00134972
CSRP3	Contig14868	0.087211	0.10527	0.00704428	0.0246241
LOC100630758	X	60.8764	60.8806	0.00294579	-0.0150986
HCCS	X	8.04936	8.06171	-0.0062599	-0.0170652
APOO	X	19.1018	19.1573	-0.00675417	-0.015955
RPL10	X	126.761	126.764	-0.00778746	-0.0179399
LAGE3	X	126.848	126.849	0.00287698	-0.0153751
